# Supplementary material for: Identification of novel microRNA regulatory pathways associated with heterogeneous prostate cancer
Source: BMC Syst Biol. 2013 Oct 16;7(Suppl 3):S6. doi: 10.1186/1752-0509-7-S3-S6 (PMC3852103; doi:10.1186/1752-0509-7-S3-S6)
Supplement: Additional file 1 — Entrez IDs and Official Symbols of targeting genes for DE-miRNAs of each datasets. [file 1752-0509-7-S3-S6-S1.xls]

## Sheet: Sheet1
Additional file 2 - Entrez IDs and Official Symbols of targeting genes for DE-miRNAs of each datasets.
GSE8126			GSE14857			GSE21036			GSE23022
miRNAs Acc.	Entrez ID	Symbol	miRNAs Acc.	Entrez ID	Symbol	miRNAs Acc.	Entrez ID	Symbol	miRNAs Acc.	Entrez ID	Symbol
hsa-miR-506,hsa-miR-508-5p	100113407	Tmem170b	hsa-miR-544,hsa-miR-582-5p	1000	CDH2	hsa-miR-15b,hsa-miR-769-5p,hsa-miR-93	10000	Akt3	hsa-miR-520d-5p	1000	CDH2
hsa-miR-506	10014	HDAC5	hsa-miR-93	10000	Akt3	hsa-miR-196b	10008	KCNE3	hsa-miR-181d	10006	Abi1
hsa-miR-506	10018	BCL2L11	hsa-miR-137,hsa-miR-96	100113407	Tmem170b	hsa-miR-181a	100101267	LOC729316,POM121C	hsa-miR-200b	10007	gnpda1
hsa-miR-506	10040	TOM1L1	hsa-miR-137	10015	PDCD6IP	hsa-miR-200a*	100129543	ZNF730	hsa-miR-20a	10009	ZBTB33
hsa-miR-506	10042	HMGXB4	hsa-miR-137,hsa-miR-183	10016	AHRR,pdcd6	hsa-miR-629	10014	HDAC5	hsa-miR-101,hsa-miR-1183,hsa-miR-1274b,hsa-miR-130b,hsa-miR-137,hsa-miR-182,hsa-miR-200a,hsa-miR-429,hsa-miR-520d-5p,hsa-miR-548e	100113407	Tmem170b
hsa-miR-506	10043	LOC100128526,TOM1	hsa-miR-137,hsa-miR-519d	10018	BCL2L11	hsa-miR-181a	10015	PDCD6IP	hsa-miR-200b*	100129543	ZNF730
hsa-miR-330-3p	10052	GJC1	hsa-miR-138	10019	SH2B3	hsa-miR-148b,hsa-miR-181a	10018	BCL2L11	hsa-miR-137	10015	PDCD6IP
hsa-miR-506	10053	AP1M2	hsa-miR-96	10020	gne	hsa-miR-181a	10019	SH2B3	hsa-miR-137	10016	AHRR,pdcd6
hsa-miR-378*	10081	PDCD7	hsa-miR-626,hsa-miR-631	10021	HCN4	hsa-miR-181a	10040	TOM1L1	hsa-miR-101,hsa-miR-137,hsa-miR-513b	10018	BCL2L11
hsa-miR-330-3p	10095	ARPC1B,LOC653888	hsa-miR-519d	10036	CHAF1A	hsa-miR-25,hsa-miR-627	10048	RANBP9	hsa-miR-101,hsa-miR-384,hsa-miR-513b	10019	SH2B3
hsa-miR-506	10106	CTDSP2,LOC100128056	hsa-miR-671-5p	1004	CDH6	hsa-miR-34b*	100505818		hsa-miR-182	10020	gne
hsa-miR-330-3p	10137	CPNE1,Rbm12	hsa-miR-138	10042	HMGXB4	hsa-miR-627	10079	ATP9A	hsa-miR-944	10021	HCN4
hsa-miR-330-3p	10174	sorbs3	hsa-miR-137,hsa-miR-582-5p	10048	RANBP9	hsa-miR-629	1009	CDH11	hsa-miR-520d-5p,hsa-miR-637	10023	FRAT1
hsa-miR-379	10178	ODZ1	hsa-miR-137,hsa-miR-330-3p,hsa-miR-544,hsa-miR-96	10052	GJC1	hsa-miR-196a	10106	CTDSP2,LOC100128056	hsa-miR-101	1003	cdh5
hsa-miR-330-3p	1021	Cdk6	hsa-miR-582-5p	10057	abcc5	hsa-miR-25	10114	Hipk3	hsa-miR-200b	1004	CDH6
hsa-miR-506	10211	flot1	hsa-miR-544	10059	DNM1L	hsa-miR-181a	1012	CDH13	hsa-miR-548e,hsa-miR-944	10042	HMGXB4
hsa-miR-506	10217	Ctdspl	hsa-miR-137	10060	abcc9	hsa-miR-196a	10125	RASGRP1	hsa-miR-101,hsa-miR-137,hsa-miR-200b,hsa-miR-520d-5p	10048	RANBP9
hsa-miR-330-3p	10223	GPA33	hsa-miR-544,hsa-miR-582-5p	10076	ptpru	hsa-miR-200a*	10129	FRY	hsa-miR-20a*	100508943
hsa-miR-330-3p	10238	dcaf7	hsa-miR-96	10079	ATP9A	hsa-miR-15b	10130	pdia6	hsa-miR-1183,hsa-miR-137,hsa-miR-141,hsa-miR-182,hsa-miR-429,hsa-miR-760,hsa-miR-944	10052	GJC1
hsa-miR-330-3p	10243	GPHN	hsa-miR-137	10085	edil3	hsa-miR-486-5p	10137	CPNE1,Rbm12	hsa-miR-520d-5p	10054	UBA2
hsa-miR-330-3p	10251	SPRY3	hsa-miR-671-5p,hsa-miR-802	1009	CDH11	hsa-miR-25,hsa-miR-486-5p	10140	Tob1	hsa-miR-101	10057	abcc5
hsa-miR-506	10257	abcc4	hsa-miR-375	10090	Ust	hsa-miR-15b,hsa-miR-181a,hsa-miR-196a	10150	mbnl2	hsa-miR-137,hsa-miR-200b	10060	abcc9
hsa-miR-506	10272	FSTL3	hsa-miR-582-5p	10093	ARPC4,TTLL3	hsa-miR-25	10184	LHFPL2	hsa-miR-637,hsa-miR-944	10061	ABCF2
hsa-miR-506	10322	SMYD5	hsa-miR-330-3p	10095	ARPC1B,LOC653888	hsa-miR-34b*	10193	Rnf41	hsa-miR-17	10066	SCAMP2
hsa-miR-506	10328	cox4nb	hsa-miR-137	1010	Cdh12	hsa-miR-629	10194	TSHZ1	hsa-miR-182	10079	ATP9A
hsa-miR-330-3p,hsa-miR-379	10336	Pcgf3	hsa-miR-137,hsa-miR-96	10106	CTDSP2,LOC100128056	hsa-miR-627	1021	Cdk6	hsa-miR-137	10085	edil3
hsa-miR-330-3p,hsa-miR-379	10371	SEMA3A	hsa-miR-544	10109	arpc2	hsa-miR-181a,hsa-miR-486-5p	10217	Ctdspl	hsa-miR-101,hsa-miR-200b	1009	CDH11
hsa-miR-330-3p	10472	ZNF238	hsa-miR-183	10111	rad50	hsa-miR-25	10220	GDF11	hsa-miR-141	10092	ARPC5
hsa-miR-379	10477	Ube2e3	hsa-miR-519d	10121	ACTR1A	hsa-miR-181a	1024	cdk8	hsa-miR-182	10097	Actr2
hsa-miR-506	10479	Slc9a6	hsa-miR-138,hsa-miR-375,hsa-miR-663	10123	Arl4c	hsa-miR-629	10251	SPRY3	hsa-miR-101	10098	tspan5
hsa-miR-506	10493	vat1	hsa-miR-519d	10124	ARL4A	hsa-miR-196a	1027	CDKN1B	hsa-miR-137	1010	Cdh12
hsa-miR-506	10500	Sema6c	hsa-miR-137	10129	FRY	hsa-miR-181a	10296	maeA	hsa-miR-137,hsa-miR-182,hsa-miR-760	10106	CTDSP2,LOC100128056
hsa-miR-506	10529	Nebl	hsa-miR-96	10135	NAMPT	hsa-miR-196a,hsa-miR-486-5p	10371	SEMA3A	hsa-miR-520d-5p,hsa-miR-944	10120	Actr1b
hsa-miR-506	1054	CEBPG	hsa-miR-137,hsa-miR-330-3p	10137	CPNE1,Rbm12	hsa-miR-181a	10396	ATP8A1	hsa-miR-200b	10121	ACTR1A
hsa-miR-330-3p	10540	DCTN2	hsa-miR-183	10138	YAF2	hsa-miR-181a	104	Adarb1	hsa-miR-17,hsa-miR-182	10123	Arl4c
hsa-miR-330-3p	10611	PDLIM5	hsa-miR-544	10142	Akap9	hsa-miR-181a	1045	CDX2	hsa-miR-141	10124	ARL4A
hsa-miR-330-3p	10612	Trim3	hsa-miR-519d,hsa-miR-96	10144	Fam13a	hsa-miR-15b	10458	BAIAP2	hsa-miR-513b	10125	RASGRP1
hsa-miR-330-3p,hsa-miR-506	10642	IGF2BP1	hsa-miR-21,hsa-miR-449a	10149	GPR64	hsa-miR-629	10477	Ube2e3	hsa-miR-137,hsa-miR-148a*	10129	FRY
hsa-miR-330-3p	10670	rraga	hsa-miR-137,hsa-miR-544	10150	mbnl2	hsa-miR-181a,hsa-miR-196a	10479	Slc9a6	hsa-miR-1183	10133	OPTN
hsa-miR-506	107	ADCY1	hsa-miR-183,hsa-miR-375,hsa-miR-544	10152	ABI2	hsa-let-7b	10487	CAP1	hsa-miR-182,hsa-miR-548e	10135	NAMPT
hsa-miR-379,hsa-miR-506	10725	NFAT5	hsa-miR-623,hsa-miR-96	10160	FARP1	hsa-miR-629	10491	CRTAP	hsa-miR-137	10137	CPNE1,Rbm12
hsa-miR-330-3p	10742	RAI2	hsa-miR-544,hsa-miR-582-5p	10162	Lpcat3	hsa-miR-181a	10495	ENOX2	hsa-miR-101,hsa-miR-141,hsa-miR-182,hsa-miR-382,hsa-miR-384,hsa-miR-513b,hsa-miR-520d-5p,hsa-miR-944	10138	YAF2
hsa-miR-379	10746	MAP3K2	hsa-miR-96	10163	Wasf2	hsa-miR-181a	10498	carm1	hsa-miR-1183,hsa-miR-182,hsa-miR-200b	10140	Tob1
hsa-miR-506	10801	Sept9	hsa-miR-330-3p	10174	sorbs3	hsa-miR-181a	10499	Ncoa2	hsa-miR-182,hsa-miR-520d-5p	10144	Fam13a
hsa-miR-508-5p	10818	frs2	hsa-miR-519d,hsa-miR-544	10178	ODZ1	hsa-miR-181a	10512	SEMA3C	hsa-miR-21	10149	GPR64
hsa-miR-330-3p	10838	ZNF275	hsa-miR-582-5p	10179	RBM7	hsa-miR-181a	10525	hyou1	hsa-miR-137,hsa-miR-182	10150	mbnl2
hsa-miR-330-3p	10846	PDE10A	hsa-miR-137,hsa-miR-183	10184	LHFPL2	hsa-miR-181a,hsa-miR-769-5p	10554	AGPAT1	hsa-miR-200b,hsa-miR-520d-5p	10152	ABI2
hsa-miR-330-3p	10857	PGRMC1	hsa-miR-449a,hsa-miR-96	10193	Rnf41	hsa-miR-15b	10558	sptlc1	hsa-miR-182,hsa-miR-429	10160	FARP1
hsa-miR-330-3p	10905	MAN1A2	hsa-miR-623	10209	Eif1,LOC730144	hsa-miR-181a	10560	SLC19A2	hsa-miR-548e,hsa-miR-625	10162	Lpcat3
hsa-miR-330-3p,hsa-miR-508-5p	10914	Papola	hsa-miR-137,hsa-miR-138,hsa-miR-21,hsa-miR-330-3p,hsa-miR-449a,hsa-miR-582-5p,hsa-miR-671-5p,hsa-miR-802	1021	Cdk6	hsa-miR-486-5p	10562	OLFM4	hsa-miR-182,hsa-miR-520d-5p	10163	Wasf2
hsa-miR-506	10928	LOC100129773,RALBP1	hsa-miR-519d	10210	Topors	hsa-miR-181a	10586	Mab21l2	hsa-miR-382	10168	ZNF197
hsa-miR-506	10953	TOMM34	hsa-miR-137,hsa-miR-183,hsa-miR-519d,hsa-miR-571,hsa-miR-96	10217	Ctdspl	hsa-miR-93	10612	Trim3	hsa-miR-200a,hsa-miR-663b	10169	SERF2,c15orf63
hsa-miR-330-3p	10982	MAPRE2	hsa-miR-330-3p	10223	GPA33	hsa-miR-181a	10614	Hexim1	hsa-miR-200b	1017	Cdk2
hsa-miR-330-3p	10985	gcn1l1	hsa-miR-137,hsa-miR-138,hsa-miR-206	10231	RCAN2	hsa-miR-93	10622	POLR3G	hsa-miR-1274b	10174	sorbs3
hsa-miR-330-3p	10988	metap2	hsa-miR-330-3p	10238	dcaf7	hsa-miR-148b,hsa-miR-15b	10628	TXNIP	hsa-miR-200b,hsa-miR-944	10178	ODZ1
hsa-miR-330-3p	1101	Chad	hsa-miR-137,hsa-miR-582-5p	10242	KCNMB2	hsa-miR-25	10640	exoc5	hsa-miR-137,hsa-miR-513b	10184	LHFPL2
hsa-miR-181a-2*	11014	KDELR2	hsa-miR-138,hsa-miR-330-3p,hsa-miR-626,hsa-miR-96	10243	GPHN	hsa-miR-196a	10642	IGF2BP1	hsa-miR-429	10186	LHFP
hsa-miR-506	11018	TMED1	hsa-miR-137,hsa-miR-183,hsa-miR-330-3p,hsa-miR-96	10251	SPRY3	hsa-miR-181a,hsa-miR-196a	10643	igf2bp3	hsa-miR-520d-5p	10190	txndc9
hsa-miR-506	1102	rcbtb2	hsa-miR-544	10252	SPRY1	hsa-let-7b	10644	Igf2bp2	hsa-miR-944	10194	TSHZ1
hsa-miR-330-3p	11022	Tdrkh	hsa-miR-21	10253	SPRY2	hsa-miR-196a,hsa-miR-486-5p	10659	CELF2	hsa-miR-182,hsa-miR-520d-5p	102	ADAM10
hsa-miR-506	1105	CHD1	hsa-miR-519d	1026	CDKN1A	hsa-miR-425	10690	fut9	hsa-miR-137,hsa-miR-141,hsa-miR-182,hsa-miR-21,hsa-miR-760,hsa-miR-944	1021	Cdk6
hsa-miR-379	11056	DDX52	hsa-miR-138	10274	STAG1	hsa-miR-196a	10699	Corin	hsa-miR-182	10211	flot1
hsa-miR-330-3p	11057	ABHD2	hsa-miR-206	10276	NET1	hsa-miR-769-5p	10716	TBR1	hsa-miR-137,hsa-miR-182	10217	Ctdspl
hsa-miR-379	11094	C9orf7	hsa-miR-138,hsa-miR-206	10290	speG	hsa-miR-181a,hsa-miR-486-5p,hsa-miR-629	10725	NFAT5	hsa-miR-1182	10220	GDF11
hsa-miR-330-3p	11096	ADAMTS5	hsa-miR-21	10294	Dnaja2	hsa-miR-181a	10736	Six2	hsa-miR-101,hsa-miR-1244	10221	TRIB1
hsa-miR-506	11116	FGFR1OP	hsa-miR-582-5p	10296	maeA	hsa-miR-181a	10743	RAI1	hsa-miR-182	10225	Cd96
hsa-miR-508-5p	1112	foxn3	hsa-miR-519d	10299	MARCH6	hsa-miR-25	10766	Tob2	hsa-miR-17,hsa-miR-382,hsa-miR-760	10228	STX6
hsa-miR-330-3p	11140	cdc37	hsa-miR-375,hsa-miR-582-5p	1030	cdkn2b	hsa-miR-181a,hsa-miR-196a	10771	zmynd11	hsa-miR-141	10229	coq7
hsa-miR-506	11154	ap4s1	hsa-miR-671-5p	10313	RTN3	hsa-miR-181a,hsa-miR-25	10788	IQGAP2	hsa-miR-137,hsa-miR-384	10231	RCAN2
hsa-miR-330-3p	11163	NUDT4,NUDT4P1	hsa-miR-137,hsa-miR-582-5p	10320	ikzf1	hsa-miR-425	10814	CPLX2	hsa-miR-513b	10235	Rasgrp2
hsa-miR-506	11178	lzts1	hsa-miR-183	10335	MRVI1	hsa-let-7b	10838	ZNF275	hsa-miR-101,hsa-miR-429,hsa-miR-548e	10238	dcaf7
hsa-miR-378*	11214	AKAP13	hsa-miR-138,hsa-miR-330-3p,hsa-miR-631	10336	Pcgf3	hsa-miR-181a	10846	PDE10A	hsa-miR-101	1024	cdk8
hsa-miR-373	112476	PRRT2	hsa-miR-330-3p	10371	SEMA3A	hsa-miR-25	109	ADCY3	hsa-miR-137,hsa-miR-182	10242	KCNMB2
hsa-miR-330-3p	11261	Chp	hsa-miR-519d	10379	IRF9	hsa-miR-181a	10915	tcerg1	hsa-miR-1244,hsa-miR-141	10243	GPHN
hsa-miR-506	112939	Nacc1	hsa-miR-21,hsa-miR-623	10389	SCML2	hsa-miR-629	10927	spin1	hsa-miR-137,hsa-miR-182	10251	SPRY3
hsa-miR-181a-2*	1131	CHRM3	hsa-miR-582-5p,hsa-miR-618	10395	DLC1	hsa-miR-181a,hsa-miR-196a	10928	LOC100129773,RALBP1	hsa-miR-21,hsa-miR-513b,hsa-miR-548e	10253	SPRY2
hsa-miR-330-3p	113251	Larp4	hsa-miR-96	10396	ATP8A1	hsa-miR-181a	10988	metap2	hsa-miR-944	10254	STAM2
hsa-miR-330-3p	113277	FLJ77644,TMEM106A	hsa-miR-663	10398	MYL9	hsa-miR-181a,hsa-miR-627	11011	TLK2	hsa-miR-130b	1026	CDKN1A
hsa-miR-506	113419	tex261	hsa-miR-631,hsa-miR-671-5p	104	Adarb1	hsa-miR-181a	11023	VAX1	hsa-miR-141,hsa-miR-182	10269	zmpste24
hsa-miR-181a-2*	113612	CYP2U1	hsa-miR-21	10413	YAP1	hsa-miR-181a	1105	CHD1	hsa-miR-429	1027	CDKN1B
hsa-miR-506	114134	SLC2A13	hsa-miR-183,hsa-miR-582-5p	10424	PGRMC2	hsa-miR-769-5p	11057	ABHD2	hsa-miR-944	10282	Bet1,LOC100128542
hsa-miR-330-3p	114299	PALM2,PALM2-AKAP2,akap2	hsa-miR-138	10434	Lypla1	hsa-miR-196a	11064	Cep110	hsa-miR-548e	10285	SMNDC1
hsa-miR-506	114327	EFHC1	hsa-miR-137	10435	Cdc42ep2	hsa-miR-627	11079	RER1	hsa-miR-513b	10289	EIF1B
hsa-miR-508-5p	114781	BTBD9	hsa-miR-519d	10440	TIMM17A	hsa-miR-181a	11096	ADAMTS5	hsa-miR-513b	10291	Sf3a1
hsa-miR-330-3p	114792	KLHL32	hsa-miR-138	10444	zer1	hsa-miR-34b*	11100	HNRNPUL1	hsa-miR-19b,hsa-miR-21,hsa-miR-513b,hsa-miR-548e	10294	Dnaja2
hsa-miR-506	114793	FMNL2	hsa-miR-519d	10447	FAM3C	hsa-miR-425	11102	RPP14	hsa-miR-520d-5p	10296	maeA
hsa-miR-330-3p	114795	LOC121296,TMEM132B	hsa-miR-623	1045	CDX2	hsa-miR-486-5p	11113	CIT	hsa-miR-429	10299	MARCH6
hsa-miR-330-3p	114815	SORCS1	hsa-miR-206	10458	BAIAP2	hsa-miR-15b	11129	SFRS16	hsa-miR-17	103	Adar
hsa-miR-506	114884	OSBPL10	hsa-miR-582-5p	10465	Ppih	hsa-miR-200a*	11157	lsm6	hsa-miR-944	1030	cdkn2b
hsa-miR-506	114885	OSBPL11	hsa-miR-137	1047	clgn	hsa-miR-196a	11160	Erlin2	hsa-miR-1274b	10314	lancl1
hsa-miR-330-3p,hsa-miR-506	115	ADCY9	hsa-miR-137,hsa-miR-330-3p,hsa-miR-582-5p	10472	ZNF238	hsa-miR-627	11166	Sox21	hsa-miR-760	10318	Tnip1
hsa-miR-506	115207	kctd12	hsa-miR-663	10482	NXF1	hsa-miR-181a	11174	ADAMTS6	hsa-miR-137,hsa-miR-182	10320	ikzf1
hsa-miR-330-3p	115548	FCHO2	hsa-miR-137,hsa-miR-375	10484	SEC23A	hsa-miR-181a,hsa-miR-25	11176	Baz2a	hsa-miR-1182	10322	SMYD5
hsa-miR-330-3p	115825	WDFY2	hsa-miR-375	10492	SYNCRIP	hsa-miR-629	11190	CEP250	hsa-miR-141,hsa-miR-182	10336	Pcgf3
hsa-miR-506	116064	lrrc58	hsa-miR-183	10497	Unc13b	hsa-miR-629	11214	AKAP13	hsa-miR-20a*	10343	Pkdrej
hsa-miR-506	116224	fam122a	hsa-miR-626	10498	carm1	hsa-miR-181a	11221	Dusp10	hsa-miR-200a,hsa-miR-513b	10363	Hmg20a
hsa-miR-330-3p	1163	cks1b	hsa-miR-137,hsa-miR-802	10499	Ncoa2	hsa-miR-34b*,hsa-miR-425	11235	PDCD10	hsa-miR-182,hsa-miR-200b	10370	Cited2
hsa-miR-506	116443	Grin3a	hsa-miR-671-5p	10501	SEMA6B	hsa-miR-196a	11269	DDX19B	hsa-miR-944	10371	SEMA3A
hsa-miR-373	116986	Agap2	hsa-miR-449a	10505	SEMA4F	hsa-miR-181a	11275	KLHL2	hsa-miR-200b	10381	MC1R,tubb3
hsa-miR-330-3p	1173	AP2M1	hsa-miR-137	10507	SEMA4D	hsa-miR-15b	11276	SYNRG	hsa-miR-21	10389	SCML2
hsa-miR-330-3p	1184	Clcn5	hsa-miR-519d	10509	SEMA4B	hsa-let-7b	11280	SCN11A	hsa-miR-429	1039	CDR2
hsa-miR-379	118427	OLFM3	hsa-miR-631	10513	APPBP2	hsa-miR-627	112840	Wdr89	hsa-miR-17,hsa-miR-760	10391	CORO2B
hsa-miR-330-3p,hsa-miR-506	118429	ANTXR2	hsa-miR-802	10521	DDX17	hsa-miR-93	1130	LYST	hsa-miR-1182	10394	Prg3
hsa-miR-330-3p	1192	CLIC1	hsa-miR-137	10524	kat5	hsa-miR-181a	11313	LYPLA2,LYPLA2P1	hsa-miR-101,hsa-miR-141,hsa-miR-200b,hsa-miR-483-3p,hsa-miR-520d-5p	10395	DLC1
hsa-miR-330-3p	120	ADD3	hsa-miR-138,hsa-miR-181b,hsa-miR-582-5p	10526	IPO8	hsa-miR-196a	11320	MGAT4A	hsa-miR-101,hsa-miR-141,hsa-miR-182,hsa-miR-513b,hsa-miR-520d-5p	10396	ATP8A1
hsa-miR-378*	122481	ak7	hsa-miR-138	10529	Nebl	hsa-miR-196a	113251	Larp4	hsa-miR-182,hsa-miR-520d-5p	10397	ndrg1
hsa-miR-330-3p	122830	NAA30	hsa-miR-330-3p	10540	DCTN2	hsa-miR-181a	113263	glcci1	hsa-miR-384,hsa-miR-944	104	Adarb1
hsa-miR-508-5p	122953	JDP2	hsa-miR-206	10541	LOC646791,anp32b	hsa-miR-181a	11333	LOC645181,PDAP1	hsa-miR-513b	10401	PIAS3
hsa-miR-330-3p	124404	Sept12	hsa-miR-138	10550	ARL6IP5	hsa-miR-25	11343	MGLL	hsa-miR-429	10409	Basp1
hsa-miR-330-3p	124540	MSI2	hsa-miR-206	10554	AGPAT1	hsa-miR-30d	113828	Fam83f	hsa-miR-1244,hsa-miR-141,hsa-miR-21	10413	YAP1
hsa-miR-506	124997	WDR81	hsa-miR-137	10558	sptlc1	hsa-miR-627	114088	TRIM9	hsa-miR-101,hsa-miR-141	10424	PGRMC2
hsa-miR-506	126433	fbxo27	hsa-miR-137,hsa-miR-183,hsa-miR-96	10559	SLC35A1	hsa-miR-181a	114299	PALM2,PALM2-AKAP2,akap2	hsa-miR-382,hsa-miR-429,hsa-miR-625	10425	Arih2
hsa-miR-506	1266	cnn3	hsa-miR-137	10560	SLC19A2	hsa-miR-181a	114789	Slc25a25	hsa-miR-200a	10434	Lypla1
hsa-miR-330-3p	127707	Klhdc7a	hsa-miR-582-5p,hsa-miR-623	10580	SORBS1	hsa-miR-210	114794	ELFN2	hsa-miR-137	10435	Cdc42ep2
hsa-miR-506	1282	Col4a1	hsa-miR-96	10586	Mab21l2	hsa-miR-181a	114795	LOC121296,TMEM132B	hsa-miR-141,hsa-miR-520d-5p	10439	OLFM1
hsa-miR-330-3p	1293	Col6a3	hsa-miR-582-5p	10602	CDC42EP3	hsa-miR-181a	114798	SLITRK1	hsa-miR-637	1044	CDX1
hsa-miR-330-3p	1296	COL8A2	hsa-miR-137,hsa-miR-802,hsa-miR-96	10605	LOC645139,Paip1	hsa-miR-486-5p	114815	SORCS1	hsa-miR-182	10444	zer1
hsa-miR-506	129642	Mboat2	hsa-miR-138,hsa-miR-183,hsa-miR-206	10608	MXD4	hsa-miR-148b	114885	OSBPL11	hsa-miR-520d-5p	10446	LRRN2
hsa-miR-330-3p	130271	PLEKHH2	hsa-miR-138,hsa-miR-330-3p	10611	PDLIM5	hsa-miR-181a	114991	ZNF618	hsa-miR-181d	10447	FAM3C
hsa-miR-508-5p	130497	Osr1	hsa-miR-137,hsa-miR-181b,hsa-miR-330-3p,hsa-miR-626,hsa-miR-93	10612	Trim3	hsa-miR-196a	115	ADCY9	hsa-miR-760	1045	CDX2
hsa-miR-330-3p	1310	col19a1	hsa-miR-582-5p,hsa-miR-96	10613	ERLIN1	hsa-miR-15b	115290	FBXO17	hsa-miR-181d,hsa-miR-625,hsa-miR-637	10458	BAIAP2
hsa-miR-330-3p	131578	LRRC15	hsa-miR-544	10617	STAMBP	hsa-miR-196a	115426	UHRF2	hsa-miR-137	1047	clgn
hsa-miR-330-3p	1317	SLC31A1	hsa-miR-631,hsa-miR-93	10622	POLR3G	hsa-miR-34b*	115827	Rab3c	hsa-miR-101,hsa-miR-1244,hsa-miR-137,hsa-miR-141,hsa-miR-17	10472	ZNF238
hsa-miR-506	1318	SLC31A2	hsa-miR-519d	10628	TXNIP	hsa-miR-15b	116064	lrrc58	hsa-miR-513b	10479	Slc9a6
hsa-miR-330-3p	132	adk	hsa-miR-626,hsa-miR-802	10640	exoc5	hsa-miR-486-5p	116443	Grin3a	hsa-miR-520d-5p	10482	NXF1
hsa-miR-330-3p	133746	JMY	hsa-miR-330-3p,hsa-miR-519d,hsa-miR-96	10642	IGF2BP1	hsa-miR-181a	116843	c6orf192	hsa-miR-137,hsa-miR-200b	10484	SEC23A
hsa-miR-330-3p	134637	ADAT2	hsa-miR-623	10643	igf2bp3	hsa-miR-25	116987	AGAP1	hsa-let-7b	10487	CAP1
hsa-miR-373	135112	NCOA7	hsa-miR-138	10644	Igf2bp2	hsa-miR-15b,hsa-miR-629	116988	AGAP3	hsa-miR-148a*	10490	VTI1B
hsa-miR-508-5p	1362	cpd	hsa-miR-137,hsa-miR-626,hsa-miR-671-5p,hsa-miR-96	10645	camkk2	hsa-miR-425	117178	SSX2IP	hsa-miR-200b	10491	CRTAP
hsa-miR-330-3p,hsa-miR-506	136319	LUZP6,mtpn	hsa-miR-802	10657	Khdrbs1	hsa-miR-425	1183	CLCN4	hsa-miR-382	10492	SYNCRIP
hsa-miR-506	1371	CPOX	hsa-miR-96	10658	Celf1	hsa-miR-196a	1184	Clcn5	hsa-miR-182	10493	vat1
hsa-miR-506	138199	C9orf41	hsa-miR-137,hsa-miR-183,hsa-miR-582-5p,hsa-miR-96	10659	CELF2	hsa-miR-181a	119504	ANAPC16	hsa-miR-101	10494	Stk25
hsa-miR-506	1384	Crat	hsa-miR-137	10660	Lbx1	hsa-miR-486-5p	120114	FAT3	hsa-miR-520d-5p	10495	ENOX2
hsa-miR-330-3p	1387	CREBBP	hsa-miR-544	10668	cgrrf1	hsa-miR-196a	121227	LRIG3	hsa-miR-1182	10498	carm1
hsa-miR-330-3p	1390	Crem	hsa-miR-330-3p,hsa-miR-802	10670	rraga	hsa-miR-181a	121256	Tmem132d	hsa-miR-137,hsa-miR-200b,hsa-miR-382,hsa-miR-944	10499	Ncoa2
hsa-miR-506	139065	SLITRK4	hsa-miR-96	10677	AVIL	hsa-miR-196b	122042	RXFP2	hsa-miR-101,hsa-miR-181d,hsa-miR-182	1050	CEBPA
hsa-miR-330-3p	139716	GAB3	hsa-miR-519d	10681	GNB5	hsa-miR-93	122786	FRMD6	hsa-miR-513b	10501	SEMA6B
hsa-miR-506	140578	CHODL	hsa-miR-425,hsa-miR-544,hsa-miR-96	10690	fut9	hsa-miR-196a	122809	Socs4	hsa-miR-1244	10505	SEMA4F
hsa-miR-506	140689	CBLN4	hsa-miR-138	10699	Corin	hsa-miR-629	124359	CDYL2	hsa-miR-137	10507	SEMA4D
hsa-miR-330-3p	140733	macrod2	hsa-miR-137,hsa-miR-138,hsa-miR-582-5p	107	ADCY1	hsa-let-7b	124583	Cant1	hsa-miR-141	10513	APPBP2
hsa-miR-506	140775	Smcr8	hsa-miR-375	10716	TBR1	hsa-miR-627	124637	CYB5D1	hsa-miR-520d-5p	1052	cebpd
hsa-miR-506	140890	SFRS12	hsa-miR-582-5p	10724	mgea5	hsa-miR-629,hsa-miR-769-5p	124801	lsm12	hsa-miR-520d-5p	10521	DDX17
hsa-miR-506	140901	Stk35	hsa-miR-138,hsa-miR-206,hsa-miR-582-5p,hsa-miR-623	10725	NFAT5	hsa-miR-629	125115	Krt40	hsa-miR-137	10524	kat5
hsa-miR-330-3p	142679	dusp19	hsa-miR-183	1073	Cfl2	hsa-miR-200a*	126014	OSCAR	hsa-miR-760	10525	hyou1
hsa-miR-330-3p	143162	FRMPD2,FRMPD2L1,FRMPD2L2	hsa-miR-544	10735	STAG2	hsa-miR-181a	126070	ZNF440	hsa-miR-101,hsa-miR-200b,hsa-miR-384	10526	IPO8
hsa-miR-330-3p	143187	vti1a	hsa-miR-330-3p	10742	RAI2	hsa-miR-181a	1268	cnr1	hsa-miR-101	10540	DCTN2
hsa-miR-506	143279	Hectd2	hsa-miR-582-5p	10743	RAI1	hsa-miR-196a	1277	COL1A1	hsa-miR-520d-5p	10541	LOC646791,anp32b
hsa-miR-181a-2*	143503	or51e1	hsa-miR-21,hsa-miR-571	10752	CHL1	hsa-miR-196a,hsa-miR-25	1278	COL1A2	hsa-miR-548e	10554	AGPAT1
hsa-miR-506	143684	fam76b	hsa-miR-206,hsa-miR-96	10762	NUP50	hsa-miR-196a	1281	COL3A1	hsa-miR-137,hsa-miR-513b,hsa-miR-944	10558	sptlc1
hsa-miR-330-3p	144110	TMEM86A	hsa-miR-137	10765	KDM5B,LOC100133760	hsa-miR-425	128611	ZNF831	hsa-miR-137,hsa-miR-182	10559	SLC35A1
hsa-miR-508-5p	147339	c18orf25	hsa-miR-137	10768	AHCYL1	hsa-miR-769-5p	128637	tbc1d20	hsa-miR-101,hsa-miR-137,hsa-miR-548e	10560	SLC19A2
hsa-miR-330-3p	147495	Apcdd1	hsa-miR-137	10769	plk2	hsa-miR-629	129642	Mboat2	hsa-miR-382	10565	ARFGEF1
hsa-miR-508-5p	148281	SYT6	hsa-miR-137,hsa-miR-138,hsa-miR-802	10771	zmynd11	hsa-miR-181a	130132	Rftn2	hsa-miR-760	10566	AKAP3
hsa-miR-330-3p	148932	Mobkl2c	hsa-miR-582-5p	10772	LOC653884,SFRS13A	hsa-miR-181a	130340	ap1s3	hsa-miR-760	10568	slc34a2
hsa-miR-330-3p	1490	CTGF	hsa-miR-183,hsa-miR-544,hsa-miR-802,hsa-miR-96	10776	ARPP19,LOC643896,LOC646227	hsa-miR-93	130497	Osr1	hsa-miR-944	10580	SORBS1
hsa-miR-330-3p	149041	RC3H1	hsa-miR-375,hsa-miR-544	10778	ZNF271	hsa-miR-181a	131096	KCNH8	hsa-miR-637	10589	DRAP1
hsa-miR-379	149076	ZNF362	hsa-miR-137	108	ADCY2	hsa-miR-181a	131405	TRIM71	hsa-miR-101,hsa-miR-141	10602	CDC42EP3
hsa-miR-506	1497	CTNS	hsa-miR-96	10801	Sept9	hsa-miR-181a	131544	CRYBG3	hsa-miR-137,hsa-miR-182	10605	LOC645139,Paip1
hsa-miR-330-3p	1499	CTNNB1	hsa-miR-519d	10810	WASF3	hsa-miR-486-5p	131566	dcbld2	hsa-miR-200b,hsa-miR-483-3p	10608	MXD4
hsa-miR-506	150094	Sik1	hsa-miR-425,hsa-miR-631,hsa-miR-671-5p	10814	CPLX2	hsa-miR-181a	1316	klf6	hsa-miR-17,hsa-miR-944	10611	PDLIM5
hsa-miR-506	150465	TTL	hsa-miR-137,hsa-miR-138,hsa-miR-623,hsa-miR-631	10818	frs2	hsa-miR-196a,hsa-miR-629	1317	SLC31A1	hsa-miR-137	10612	Trim3
hsa-miR-330-3p	150864	fam117b	hsa-miR-544	10827	Fam114a2	hsa-miR-34b*	1318	SLC31A2	hsa-miR-1274b,hsa-miR-182,hsa-miR-200b	10613	ERLIN1
hsa-miR-330-3p	151	Adra2b	hsa-miR-138,hsa-miR-330-3p	10838	ZNF275	hsa-miR-486-5p	131873	COL6A6	hsa-miR-520d-5p	10614	Hexim1
hsa-miR-330-3p	151011	SEPT10	hsa-miR-330-3p	10846	PDE10A	hsa-miR-425	132864	CPEB2	hsa-miR-101	10617	STAMBP
hsa-miR-330-3p	151516	ASPRV1	hsa-miR-330-3p	10857	PGRMC1	hsa-miR-25	133	ADM	hsa-miR-17	10618	TGOLN2
hsa-miR-508-5p	151636	dtx3l	hsa-miR-519d,hsa-miR-96	10867	tspan9	hsa-miR-196a	133015	PACRGL	hsa-miR-520d-5p	10620	Arid3b
hsa-miR-373	152273	FGD5	hsa-miR-137,hsa-miR-138,hsa-miR-582-5p,hsa-miR-623	10891	PPARGC1A	hsa-miR-486-5p	134218	Dnajc21	hsa-miR-182	10622	POLR3G
hsa-miR-508-5p	152485	ZNF827	hsa-miR-671-5p	10893	mmp24	hsa-miR-196a	134266	GRPEL2	hsa-miR-513b	10625	IVNS1ABP
hsa-miR-330-3p	152877	FAM53A	hsa-miR-544	10894	LYVE1	hsa-let-7b	134353	LSM11	hsa-miR-944	10636	RGS14
hsa-miR-330-3p	153572	irx2	hsa-miR-138	10904	BLCAP	hsa-miR-181a	134548	ANKRD43	hsa-miR-101,hsa-miR-200a,hsa-miR-548e,hsa-miR-760,hsa-miR-944	10640	exoc5
hsa-miR-330-3p	153733	CCDC112	hsa-miR-330-3p	10905	MAN1A2	hsa-miR-181a,hsa-miR-196a,hsa-miR-629	1362	cpd	hsa-miR-130b,hsa-miR-182,hsa-miR-625	10642	IGF2BP1
hsa-miR-506	154043	CNKSR3,MAGI1	hsa-miR-330-3p,hsa-miR-571	10914	Papola	hsa-miR-196a	1368	CPM	hsa-let-7b,hsa-miR-141,hsa-miR-181d,hsa-miR-637	10644	Igf2bp2
hsa-miR-330-3p	154743	C7orf60	hsa-miR-96	10927	spin1	hsa-miR-30d*	1385	CREB1	hsa-miR-137,hsa-miR-182	10645	camkk2
hsa-miR-330-3p	154796	amot	hsa-miR-137	10928	LOC100129773,RALBP1	hsa-miR-196a	1389	CREBL2	hsa-miR-513b	10656	KHDRBS3
hsa-miR-506	155435	RBM33	hsa-miR-544	10929	SFRS2B	hsa-miR-30d	139285	Fam123b	hsa-miR-182	10658	Celf1
hsa-miR-378*	1571	CYP2E1	hsa-miR-626	10930	APOBEC2	hsa-miR-196a	140706	C20orf160	hsa-miR-1274b,hsa-miR-137,hsa-miR-17,hsa-miR-182,hsa-miR-200b,hsa-miR-513b,hsa-miR-548e	10659	CELF2
hsa-miR-330-3p	157378	TMEM65	hsa-miR-96	10933	MORF4,MORF4L1	hsa-miR-425	140710	C20orf117	hsa-miR-137	10660	Lbx1
hsa-miR-506	157506	RDH10	hsa-miR-21	10938	EHD1	hsa-miR-196a	140775	Smcr8	hsa-miR-101	10664	CTCF
hsa-miR-379	158038	LINGO2	hsa-miR-96	10945	KDELR1	hsa-miR-181a	140883	ZNF280B	hsa-miR-1182	10669	Cgref1
hsa-miR-330-3p	158747	Mospd2	hsa-miR-623	10947	AP3M2	hsa-miR-486-5p	140901	Stk35	hsa-miR-141,hsa-miR-182	10672	Gna13
hsa-miR-330-3p,hsa-miR-506	159090	Fam122b	hsa-miR-519d	10950	BTG3	hsa-miR-425	142679	dusp19	hsa-miR-520d-5p	1069	CETN2
hsa-miR-378*	159195	USP54	hsa-miR-96	10966	rab40b	hsa-miR-629	1431	CS	hsa-miR-182,hsa-miR-425	10690	fut9
hsa-miR-506	159371	Tmem20	hsa-miR-544,hsa-miR-582-5p	10972	tmed10	hsa-miR-25	143684	fam76b	hsa-miR-137,hsa-miR-181d,hsa-miR-944	107	ADCY1
hsa-miR-508-5p	1602	Dach1	hsa-miR-138	10979	Fermt2	hsa-miR-196a	144097	C11orf84	hsa-miR-141,hsa-miR-944	10716	TBR1
hsa-miR-330-3p	160518	DENND5B	hsa-miR-330-3p	10982	MAPRE2	hsa-miR-15b	144423	Glt1d1	hsa-miR-182	1072	CFL1
hsa-miR-506	1611	DAP	hsa-miR-330-3p	10985	gcn1l1	hsa-miR-196a	144455	E2F7	hsa-miR-17	10721	POLQ
hsa-miR-373	162073	Itpripl2	hsa-miR-330-3p	10988	metap2	hsa-miR-627	144501	KRT80	hsa-miR-20b	10724	mgea5
hsa-miR-378*	163115	ZNF781	hsa-miR-206	10991	Slc38a3	hsa-miR-181a	144809	C13orf30	hsa-miR-17,hsa-miR-384	10725	NFAT5
hsa-miR-330-3p	1641	DCX	hsa-miR-330-3p	1101	Chad	hsa-miR-181a	1456	Csnk1g3	hsa-miR-200b	1073	Cfl2
hsa-miR-330-3p	1656	DDX6	hsa-miR-618,hsa-miR-626	11011	TLK2	hsa-miR-25	145773	FAM81A	hsa-miR-200b,hsa-miR-513b	10730	YME1L1
hsa-miR-330-3p	166968	Mier3	hsa-miR-137	11015	KDELR3	hsa-miR-629	146760	RTN4RL1	hsa-miR-101,hsa-miR-1183,hsa-miR-382	10735	STAG2
hsa-miR-330-3p	167227	dcp2	hsa-miR-137	11021	RAB35	hsa-miR-769-5p	147179	WIPF2	hsa-miR-1244,hsa-miR-17	10746	MAP3K2
hsa-miR-330-3p	168455	FLJ36031	hsa-miR-330-3p	11022	Tdrkh	hsa-miR-148b	147339	c18orf25	hsa-miR-141	10749	Kif1c
hsa-miR-330-3p,hsa-miR-506,hsa-miR-508-5p	1730	DIAPH2	hsa-miR-375	11023	VAX1	hsa-miR-181a	147686	ZNF418	hsa-miR-182,hsa-miR-21	10752	CHL1
hsa-miR-508-5p	1740	Dlg2	hsa-miR-671-5p	11034	DSTN	hsa-miR-181a	147837	ZNF563	hsa-miR-182	10762	NUP50
hsa-miR-330-3p	1743	DLST,DLSTP1	hsa-miR-618	1104	SNHG3-RCC1,rcc1	hsa-miR-629	1488	CTBP2	hsa-miR-137,hsa-miR-944	10765	KDM5B,LOC100133760
hsa-miR-330-3p	1745	dlx1	hsa-miR-137,hsa-miR-138	11044	papd7	hsa-miR-34b*	149013	AE01,KIAA1245,LOC200030,NBPF1,NBPF10,NBPF11,NBPF12,NBPF14,NBPF15,NBPF8,NBPF9	hsa-miR-944	10766	Tob2
hsa-miR-506	1746	Dlx2	hsa-miR-137,hsa-miR-571,hsa-miR-802	1105	CHD1	hsa-let-7b,hsa-miR-93	149076	ZNF362	hsa-miR-182,hsa-miR-429	10767	hbs1l
hsa-miR-330-3p,hsa-miR-508-5p	1750	DLX6	hsa-miR-137,hsa-miR-181b,hsa-miR-802,hsa-miR-96	11052	Cpsf6	hsa-miR-196a	149371	Exoc8	hsa-miR-137,hsa-miR-182	10768	AHCYL1
hsa-miR-508-5p	1756	dmd	hsa-miR-137,hsa-miR-206,hsa-miR-330-3p,hsa-miR-519d,hsa-miR-582-5p,hsa-miR-671-5p	11057	ABHD2	hsa-miR-15b,hsa-miR-181a	149420	PDIK1L	hsa-miR-137	10769	plk2
hsa-miR-506	1785	DNM2	hsa-miR-21	11059	WWP1	hsa-miR-181a	149483	Ccdc17	hsa-miR-1274b,hsa-miR-137,hsa-miR-944	10771	zmynd11
hsa-miR-330-3p	1809	Dpysl3	hsa-miR-183,hsa-miR-802	1106	CHD2	hsa-miR-200a*	1496	Ctnna2	hsa-miR-17	10773	Zbtb6
hsa-miR-330-3p	1821	DRP2	hsa-miR-137	11060	WWP2	hsa-miR-629	1497	CTNS	hsa-miR-548e	10776	ARPP19,LOC643896,LOC646227
hsa-miR-506	1827	RCAN1	hsa-miR-519d,hsa-miR-96	11069	Rapgef4	hsa-miR-425	1500	CTNND1	hsa-miR-141	10783	Nek6
hsa-miR-506	1836	Slc26a2	hsa-miR-96	11070	Tmem115	hsa-miR-25	150094	Sik1	hsa-miR-182	10787	NCKAP1
hsa-miR-379	1839	HBEGF	hsa-miR-206,hsa-miR-623	11076	TPPP	hsa-miR-34b*	1503	CTPS	hsa-miR-130b,hsa-miR-137,hsa-miR-182,hsa-miR-200b	108	ADCY2
hsa-miR-506	1845	DUSP3	hsa-miR-137	11094	C9orf7	hsa-miR-425	150726	Fbxo41	hsa-miR-384	1080	CFTR
hsa-miR-330-3p,hsa-miR-506	1859	DYRK1A	hsa-miR-138,hsa-miR-330-3p,hsa-miR-582-5p	11096	ADAMTS5	hsa-miR-181a	151963	C3orf59	hsa-miR-182	10801	Sept9
hsa-miR-330-3p	186	Agtr2	hsa-miR-425,hsa-miR-544	11102	RPP14	hsa-miR-93	152273	FGD5	hsa-miR-1244,hsa-miR-141,hsa-miR-944	10802	Sec24a
hsa-miR-330-3p	1869	E2F1	hsa-miR-181b	11108	PRDM4	hsa-miR-181a	152330	Cntn4	hsa-miR-513b	10808	HSPH1
hsa-miR-506	1876	e2f6	hsa-miR-802	11113	CIT	hsa-miR-34b*	152940	C4orf45	hsa-miR-200b,hsa-miR-513b	10810	WASF3
hsa-miR-506	1879	EBF1	hsa-miR-137,hsa-miR-96	1112	foxn3	hsa-miR-181a	153222	C5orf41	hsa-miR-425,hsa-miR-637	10814	CPLX2
hsa-miR-506	1889	ECE1	hsa-miR-631	11122	PTPRT	hsa-miR-181a	153364	MBLAC2	hsa-miR-944	10817	Frs3
hsa-miR-506	19	ABCA1	hsa-miR-137	1113	CHGA	hsa-miR-181a,hsa-miR-425	153830	RNF145	hsa-miR-101,hsa-miR-1183,hsa-miR-1274b,hsa-miR-137,hsa-miR-181d,hsa-miR-182,hsa-miR-19b,hsa-miR-20a,hsa-miR-429,hsa-miR-513b	10818	frs2
hsa-miR-379	1906	EDN1	hsa-miR-571	11130	ZWINT	hsa-miR-181a	1540	CYLD	hsa-let-7b	10838	ZNF275
hsa-miR-181a-2*	1910	ednrb	hsa-miR-330-3p	11140	cdc37	hsa-miR-181a	154043	CNKSR3,MAGI1	hsa-miR-200a	10847	Srcap
hsa-miR-508-5p	1911	PHC1,PHC1B	hsa-miR-96	11143	LOC648927,Myst2	hsa-miR-196b	154091	SLC2A12	hsa-miR-182	10848	ppp1r13l
hsa-miR-330-3p	1912	PHC2	hsa-miR-138	11149	Bves	hsa-miR-181a	154141	MBOAT1	hsa-miR-141,hsa-miR-513b	10857	PGRMC1
hsa-miR-330-3p	1944	EFNA3	hsa-miR-137	11156	ptp4a3	hsa-miR-181a	154743	C7orf60	hsa-miR-182	10867	tspan9
hsa-miR-506	1949	Efnb3	hsa-miR-544	11160	Erlin2	hsa-miR-34b*	157	Adrbk2	hsa-miR-384	10888	Gpr83
hsa-miR-330-3p	195814	SDR16C5	hsa-miR-183,hsa-miR-330-3p	11163	NUDT4,NUDT4P1	hsa-miR-15b	157769	Fam91a1	hsa-miR-182	10890	RAB10
hsa-miR-508-5p	1960	EGR3	hsa-miR-375	11166	Sox21	hsa-miR-181a	157807	Clvs1	hsa-miR-130b,hsa-miR-137,hsa-miR-944	10891	PPARGC1A
hsa-miR-330-3p	1977	LOC100131565,LOC100131693,eif4e	hsa-miR-137,hsa-miR-582-5p	11167	FSTL1	hsa-miR-181a	157922	CAMSAP1	hsa-miR-17	10893	mmp24
hsa-miR-330-3p	1979	Eif4ebp2	hsa-miR-802	11168	PSIP1	hsa-miR-196a,hsa-miR-200a*	158471	PRUNE2	hsa-miR-1183	109	ADCY3
hsa-miR-379	1982	EIF4G2	hsa-miR-137,hsa-miR-671-5p	11176	Baz2a	hsa-miR-181a	158747	Mospd2	hsa-miR-130b,hsa-miR-200b	10904	BLCAP
hsa-miR-330-3p	1993	ELAVL2	hsa-miR-137	11177	BAZ1A	hsa-miR-425	158763	ARHGAP36	hsa-miR-181d	10913	EDAR
hsa-miR-330-3p	1994	ELAVL1	hsa-miR-181b	11186	RASSF1	hsa-miR-629	159195	USP54	hsa-miR-17,hsa-miR-520d-5p	10914	Papola
hsa-miR-181a-2*,hsa-miR-379*	1998	ELF2	hsa-miR-802	1119	CHKA	hsa-miR-25,hsa-miR-486-5p	159296	NKX2-3	hsa-miR-200a	10915	tcerg1
hsa-miR-506	1999	elf3	hsa-miR-582-5p	11198	SUPT16H,SUPT16HP	hsa-miR-425	1608	Dgkg	hsa-miR-200b	10920	Cops8
hsa-miR-508-5p	2002	elk1	hsa-miR-375	112	Adcy6	hsa-miR-629	1618	dazl	hsa-miR-760	10921	LOC643446,RnpS1
hsa-miR-506	2004	ELK3	hsa-miR-137,hsa-miR-618	1121	CHM	hsa-miR-34b*	162	AP1B1	hsa-miR-17	10922	FASTK
hsa-miR-330-3p	200424	TET3	hsa-miR-96	11212	PROSC	hsa-miR-486-5p	1630	DCC	hsa-miR-182,hsa-miR-483-3p,hsa-miR-944	10927	spin1
hsa-miR-508-5p	200942	KLHDC8B	hsa-miR-582-5p	11214	AKAP13	hsa-miR-181a	1634	DCN	hsa-miR-101,hsa-miR-137	10928	LOC100129773,RALBP1
hsa-miR-506	2010	emd	hsa-miR-138	11215	AKAP11	hsa-miR-196a	163404	Lppr5	hsa-miR-182,hsa-miR-20a	10933	MORF4,MORF4L1
hsa-miR-508-5p	2012	emp1	hsa-miR-137	11217	PALM2,PALM2-AKAP2,akap2	hsa-miR-181a	164	Ap1g1	hsa-miR-21	10938	EHD1
hsa-miR-506	201501	ZBTB7C	hsa-miR-137,hsa-miR-183	11221	Dusp10	hsa-miR-181a	1654	DDX3X	hsa-miR-520d-5p,hsa-miR-944	10944	C11orf58,LOC645086
hsa-miR-330-3p	201627	Fam116a	hsa-miR-631	11230	PRAF2	hsa-miR-25	1657	DMXL1	hsa-miR-182	10945	KDELR1
hsa-miR-330-3p	202459	OSTCL	hsa-miR-519d	11234	HPS5	hsa-miR-181a	166336	prickle2	hsa-miR-520d-5p,hsa-miR-760	10948	stard3
hsa-miR-506	2030	Slc29a1	hsa-miR-425	11235	PDCD10	hsa-miR-25	166968	Mier3	hsa-miR-141	10951	CBX1
hsa-miR-330-3p	203197	C9orf91	hsa-miR-582-5p	11236	RNF139	hsa-miR-148b	167227	dcp2	hsa-miR-520d-5p	10953	TOMM34
hsa-miR-506	203259	C9orf25	hsa-miR-138	11237	RNF24	hsa-miR-181a	168850	ZNF800	hsa-miR-944	10957	PNRC1
hsa-miR-330-3p	203522	ddx26b	hsa-miR-96	11244	ZHX1	hsa-miR-181a	169200	TMEM64	hsa-miR-182	10966	rab40b
hsa-miR-506	2042	EPHA3	hsa-miR-623	11247	NXPH4	hsa-miR-181a,hsa-miR-425	169792	Glis3	hsa-miR-513b	10971	ywhaq
hsa-miR-330-3p	204851	hipk1	hsa-miR-183	11260	LOC441228,Xpot	hsa-miR-181a	170692	ADAMTS18	hsa-miR-513b	10972	tmed10
hsa-miR-181a-2*	205564	Senp5	hsa-miR-330-3p,hsa-miR-623	11261	Chp	hsa-miR-627	171024	SYNPO2	hsa-miR-141,hsa-miR-182	10982	MAPRE2
hsa-miR-330-3p	2066	Erbb4	hsa-miR-96	112616	CMTM7	hsa-miR-196a	171546	c14orf147	hsa-miR-384	10988	metap2
hsa-miR-330-3p	2069	ereg	hsa-miR-96	11275	KLHL2	hsa-miR-15b	1729	DIAPH1	hsa-miR-513b	10989	IMMT
hsa-miR-506	2070	EYA4	hsa-miR-137	112755	STX1B	hsa-miR-196a	1730	DIAPH2	hsa-miR-520d-5p	10992	SF3B2
hsa-miR-506	208	akt2	hsa-miR-137,hsa-miR-21,hsa-miR-375,hsa-miR-519d,hsa-miR-582-5p,hsa-miR-618	11278	Klf12	hsa-miR-769-5p	1734	dio2	hsa-miR-520d-5p	11000	Slc27a3
hsa-miR-330-3p	2099	Esr1	hsa-miR-663	11282	MGAT4B	hsa-miR-181a	1740	Dlg2	hsa-miR-101,hsa-miR-944	11011	TLK2
hsa-miR-506	2107	etf1	hsa-miR-375	112885	PHF21B	hsa-miR-629	1756	dmd	hsa-miR-200b*	11014	KDELR2
hsa-miR-506	2113	ETS1	hsa-miR-96	112936	VPS26B	hsa-miR-181a	176	ACAN	hsa-miR-137	11015	KDELR3
hsa-miR-506	2115	etv1	hsa-miR-671-5p,hsa-miR-96	112939	Nacc1	hsa-miR-486-5p	1795	dock3	hsa-miR-1182,hsa-miR-137	11021	RAB35
hsa-miR-330-3p,hsa-miR-506	2122	MECOM	hsa-miR-93	1130	LYST	hsa-miR-769-5p	1831	GRAMD4,TSC22D3	hsa-miR-513b,hsa-miR-548e	11030	Rbpms
hsa-miR-506	2135	Extl2	hsa-miR-375,hsa-miR-449a,hsa-miR-582-5p	11320	MGAT4A	hsa-miR-181a	1847	dusp5	hsa-miR-1274b	1104	SNHG3-RCC1,rcc1
hsa-miR-506	2139	Eya2	hsa-miR-330-3p,hsa-miR-582-5p	113251	Larp4	hsa-miR-425,hsa-miR-486-5p	1859	DYRK1A	hsa-miR-1274b	11040	Pim2
hsa-miR-330-3p	2161	F12	hsa-miR-206	113263	glcci1	hsa-miR-25	1871	E2F3	hsa-miR-200b	11041	B3GNT2,b3gnt1
hsa-miR-506	219623	tmem26	hsa-miR-330-3p	113277	FLJ77644,TMEM106A	hsa-miR-196a	1879	EBF1	hsa-miR-137,hsa-miR-548e	11044	papd7
hsa-miR-330-3p	219654	zcchc24	hsa-miR-137	11329	stk38	hsa-miR-148b,hsa-miR-181a	1901	S1PR1	hsa-miR-137,hsa-miR-200b	1105	CHD1
hsa-miR-330-3p	219749	ZNF25	hsa-miR-671-5p	11334	tusc2	hsa-miR-25	1910	ednrb	hsa-miR-182	11051	NUDT21
hsa-miR-330-3p	2202	EFEMP1	hsa-miR-582-5p	11335	CBX3,LOC644101	hsa-miR-769-5p	1915	EEF1A1,EEF1A1P24,EEF1A1P5,EEF1A1P9	hsa-miR-137,hsa-miR-513b	11052	Cpsf6
hsa-miR-378*	221938	MMD2	hsa-miR-137,hsa-miR-519d	11343	MGLL	hsa-miR-769-5p	192683	Scamp5	hsa-miR-520d-5p	11054	Ogfr
hsa-miR-506	222236	NAPEPLD	hsa-miR-671-5p	113791	Pik3ip1	hsa-miR-210	1944	EFNA3	hsa-miR-137,hsa-miR-520d-5p	11057	ABHD2
hsa-miR-330-3p	222484	LNX2	hsa-miR-137	113829	SLC35A4	hsa-miR-425,hsa-miR-627	1948	EFNB2	hsa-miR-21,hsa-miR-548e	11059	WWP1
hsa-miR-379	222659	PXT1	hsa-miR-137	113878	dtx2	hsa-miR-93	195828	znf367	hsa-miR-141,hsa-miR-200b,hsa-miR-513b	1106	CHD2
hsa-miR-330-3p	2260	Fgfr1	hsa-miR-582-5p	114134	SLC2A13	hsa-miR-627	196527	Ano6	hsa-miR-137,hsa-miR-520d-5p,hsa-miR-637	11060	WWP2
hsa-miR-330-3p	2277	FIGF	hsa-miR-183,hsa-miR-330-3p,hsa-miR-671-5p	114299	PALM2,PALM2-AKAP2,akap2	hsa-miR-181a	196528	ARID2	hsa-miR-182	11070	Tmem115
hsa-miR-330-3p	22806	IKZF3	hsa-miR-183,hsa-miR-375,hsa-miR-96	114569	MAL2	hsa-miR-30d*	197257	Ldhd	hsa-miR-1244,hsa-miR-17,hsa-miR-382	11076	TPPP
hsa-miR-330-3p	22807	ikzf2	hsa-miR-449a	114783	LMTK3	hsa-miR-181a	1974	EIF4A2,LOC286512	hsa-miR-520d-5p	11079	RER1
hsa-miR-379*	22824	Hspa4l	hsa-miR-663,hsa-miR-671-5p	114784	CSMD2	hsa-miR-15b	1977	LOC100131565,LOC100131693,eif4e	hsa-miR-182	11091	WDR5
hsa-miR-379	22848	aak1	hsa-miR-137,hsa-miR-449a,hsa-miR-631	114785	MBD6	hsa-miR-486-5p	1993	ELAVL2	hsa-miR-137	11094	C9orf7
hsa-miR-508-5p	22849	CPEB3	hsa-miR-137	114788	CSMD3	hsa-miR-34b*	1998	ELF2	hsa-miR-20b,hsa-miR-944	11096	ADAMTS5
hsa-miR-506	22856	CHSY1	hsa-miR-206,hsa-miR-618,hsa-miR-671-5p	114789	Slc25a25	hsa-miR-196a	2000	Elf4	hsa-miR-17,hsa-miR-200b	11099	PTPN21
hsa-miR-506	22859	LPHN1	hsa-miR-330-3p	114792	KLHL32	hsa-let-7b	200081	TXLNA	hsa-miR-148a*	11100	HNRNPUL1
hsa-miR-330-3p	22862	FNDC3A	hsa-miR-137,hsa-miR-802	114793	FMNL2	hsa-miR-769-5p	2002	elk1	hsa-miR-1274b,hsa-miR-425	11102	RPP14
hsa-miR-506	22877	MLXIP	hsa-miR-137	114794	ELFN2	hsa-miR-627	200407	CREG2	hsa-miR-20a*	11104	KATNA1
hsa-miR-330-3p	22878	KIAA1012	hsa-miR-137,hsa-miR-330-3p	114795	LOC121296,TMEM132B	hsa-miR-486-5p,hsa-miR-769-5p	200424	TET3	hsa-miR-384	11108	PRDM4
hsa-miR-508-5p	2289	FKBP5	hsa-miR-183	114798	SLITRK1	hsa-miR-181a	2009	EML1	hsa-miR-760	11112	hibadh
hsa-miR-508-5p	22908	SACM1L	hsa-miR-330-3p,hsa-miR-671-5p	114815	SORCS1	hsa-miR-181a,hsa-miR-196a	200933	Fbxo45	hsa-miR-130b,hsa-miR-17	11113	CIT
hsa-miR-506	22919	Mapre1	hsa-miR-138	114823	LENG8	hsa-miR-210	201627	Fam116a	hsa-miR-141	11116	FGFR1OP
hsa-miR-330-3p	22924	MAPRE3	hsa-miR-137,hsa-miR-138	114825	PWWP2A	hsa-miR-181a	2020	En2	hsa-miR-1244,hsa-miR-137,hsa-miR-141,hsa-miR-182,hsa-miR-513b,hsa-miR-944	1112	foxn3
hsa-miR-506	22934	rpiA	hsa-miR-206	114826	SMYD4	hsa-miR-196a,hsa-miR-25	203447	Nrk	hsa-miR-200a	11127	Kif3a
hsa-miR-506	22941	SHANK2	hsa-miR-519d	114879	OSBPL5	hsa-miR-181a,hsa-miR-425	203523	ZNF449	hsa-miR-137	1113	CHGA
hsa-miR-508-5p	22943	DKK1	hsa-miR-137,hsa-miR-183	114882	OSBPL8	hsa-miR-486-5p	2036	EPB41L1	hsa-miR-1274b	11141	IL1RAPL1
hsa-miR-379	2295	FOXF2	hsa-miR-96	114884	OSBPL10	hsa-miR-181a	2039	epb49	hsa-miR-101,hsa-miR-1183,hsa-miR-513b	11143	LOC648927,Myst2
hsa-miR-181a-2*	22978	NT5C2	hsa-miR-96	114928	GPRASP2	hsa-miR-486-5p	2042	EPHA3	hsa-miR-182,hsa-miR-548e	11155	Ldb3
hsa-miR-330-3p	23001	WDFY3	hsa-miR-582-5p	114991	ZNF618	hsa-miR-196a	2045	EPHA7	hsa-miR-137	11156	ptp4a3
hsa-miR-330-3p	23035	PHLPP2	hsa-miR-137,hsa-miR-181b,hsa-miR-330-3p	115	ADCY9	hsa-miR-25	2046	Epha8	hsa-miR-200b*	11157	lsm6
hsa-miR-506	23036	znf292	hsa-miR-618	115019	SLC26A9	hsa-miR-93	205327	c2orf69	hsa-miR-1183,hsa-miR-200b	11163	NUDT4,NUDT4P1
hsa-miR-506	23037	Pdzd2	hsa-miR-618	1152	CKB	hsa-let-7b	205564	Senp5	hsa-miR-513b	11166	Sox21
hsa-miR-330-3p	23040	MYT1L	hsa-miR-137	115207	kctd12	hsa-miR-181a,hsa-miR-627	205717	KIAA2018	hsa-miR-137,hsa-miR-200b	11167	FSTL1
hsa-miR-508-5p	23046	Kif21b	hsa-miR-137,hsa-miR-138	115294	PCMTD1	hsa-miR-181a,hsa-miR-196a	2060	EPS15	hsa-miR-200b,hsa-miR-548e	11168	PSIP1
hsa-miR-506	23061	tbc1d9b	hsa-miR-137,hsa-miR-183,hsa-miR-330-3p,hsa-miR-519d,hsa-miR-582-5p,hsa-miR-626	115548	FCHO2	hsa-miR-196a	2070	EYA4	hsa-miR-182	11170	fam107a
hsa-miR-506	23066	CAND2	hsa-miR-330-3p	115825	WDFY2	hsa-miR-629	210	Alad	hsa-miR-483-3p,hsa-miR-760	11174	ADAMTS6
hsa-miR-330-3p,hsa-miR-508-5p	2308	foxo1	hsa-miR-137,hsa-miR-138	116113	foxp4	hsa-miR-15b	2101	esrra	hsa-miR-101,hsa-miR-1244,hsa-miR-137,hsa-miR-513b	11176	Baz2a
hsa-miR-330-3p	2309	FOXO3,foxo3b	hsa-miR-96	116150	LOC729148,NUS1	hsa-miR-769-5p	2113	ETS1	hsa-miR-137	11177	BAZ1A
hsa-miR-330-3p	23090	ZNF423	hsa-miR-137,hsa-miR-138,hsa-miR-544	116151	c20orf108	hsa-miR-15b	2115	etv1	hsa-miR-141	1119	CHKA
hsa-miR-330-3p	23095	KIF1B	hsa-miR-137,hsa-miR-183	116159	CYYR1	hsa-miR-30d*	2122	MECOM	hsa-miR-182	11190	CEP250
hsa-miR-330-3p,hsa-miR-379	23112	TNRC6B	hsa-miR-330-3p	1163	cks1b	hsa-miR-181a	2123	Evi2a	hsa-miR-101,hsa-miR-182,hsa-miR-520d-5p	112	Adcy6
hsa-miR-506	23114	Nfasc	hsa-miR-582-5p	116442	Rab39b	hsa-miR-181a	2186	BPTF	hsa-miR-637	1120	CHKB,Cpt1b
hsa-miR-373	23119	Hic2	hsa-miR-519d	116931	MED12L	hsa-miR-627	219743	tysnd1	hsa-miR-137,hsa-miR-944	1121	CHM
hsa-miR-506	23125	Camta2	hsa-miR-519d,hsa-miR-582-5p,hsa-miR-623	116984	Arap2	hsa-miR-181a	219790	RTKN2	hsa-miR-17,hsa-miR-548e	11214	AKAP13
hsa-miR-508-5p	23138	N4BP3	hsa-miR-802	117143	TADA1	hsa-miR-425,hsa-miR-486-5p	2200	Fbn1	hsa-miR-1182,hsa-miR-17,hsa-miR-200a,hsa-miR-944	11215	AKAP11
hsa-miR-330-3p	23142	dcun1d4	hsa-miR-138	117157	SH2D1B	hsa-miR-25	2206	MS4A2	hsa-miR-137,hsa-miR-141,hsa-miR-200b,hsa-miR-483-3p,hsa-miR-944	11217	PALM2,PALM2-AKAP2,akap2
hsa-miR-506	23150	FRMD4B	hsa-miR-181b	117177	RAB3IP	hsa-miR-425	220988	Hnrnpa3	hsa-miR-137	11221	Dusp10
hsa-miR-330-3p	23167	EFR3A	hsa-miR-137,hsa-miR-425,hsa-miR-519d	117178	SSX2IP	hsa-miR-34b*,hsa-miR-627	221079	ARL5B	hsa-miR-182,hsa-miR-760	11230	PRAF2
hsa-miR-506	23175	lpin1	hsa-miR-21	117289	TAGAP	hsa-miR-181a	221184	Cpne2	hsa-miR-1183,hsa-miR-200b	11234	HPS5
hsa-miR-506	23177	Cep68	hsa-miR-330-3p	1173	AP2M1	hsa-miR-627	221656	KDM1B	hsa-miR-425,hsa-miR-520d-5p	11235	PDCD10
hsa-miR-330-3p	23180	Rftn1	hsa-miR-582-5p	1174	AP1S1	hsa-miR-181a	221687	RNF182	hsa-miR-101,hsa-miR-182	11236	RNF139
hsa-miR-506	2319	FLOT2	hsa-miR-137	1176	ap3s1	hsa-miR-629	221833	SP8	hsa-miR-483-3p,hsa-miR-513b	11237	RNF24
hsa-miR-330-3p	23199	KIAA0182	hsa-miR-183	1182	Clcn3	hsa-miR-181a	221895	JAZF1	hsa-miR-181d	11238	CA5B,INE2
hsa-miR-508-5p	23201	fam168a	hsa-miR-425	1183	CLCN4	hsa-miR-181a	221937	Foxk1	hsa-miR-17	112399	egln3
hsa-miR-330-3p	23220	Dtx4	hsa-miR-330-3p,hsa-miR-631,hsa-miR-96	1184	Clcn5	hsa-miR-93	222166	C7orf41	hsa-miR-200b,hsa-miR-513b	1124	Chn2
hsa-miR-506	23225	Nup210	hsa-miR-330-3p	118429	ANTXR2	hsa-miR-15b	222255	Atxn7l1	hsa-miR-182	11244	ZHX1
hsa-miR-330-3p	23228	PLCL2	hsa-miR-582-5p	118442	Gpr62	hsa-miR-93	2245	fgd1	hsa-miR-373	112476	PRRT2
hsa-miR-330-3p	23229	ARHGEF9,LOC100134381	hsa-miR-544	118461	C10orf71,LOC100130757	hsa-miR-181a	2261	fgfr3	hsa-miR-182	112487	C14orf126
hsa-miR-506	23235	sik2	hsa-miR-623	118980	SFXN2	hsa-miR-25	2275	FHL3	hsa-miR-520d-5p	11254	Slc6a14
hsa-miR-506	23236	PLCB1	hsa-miR-330-3p	1192	CLIC1	hsa-miR-25	22807	ikzf2	hsa-miR-141,hsa-miR-944	112574	Snx18
hsa-miR-508-5p	23244	PDS5A	hsa-miR-137	12	serpina3	hsa-miR-181a	22822	phlda1	hsa-miR-182	112616	CMTM7
hsa-miR-506	23252	OTUD3	hsa-miR-330-3p	120	ADD3	hsa-miR-181a	22823	MTF2	hsa-miR-625	11273	ATXN2L
hsa-miR-506	23261	CAMTA1	hsa-miR-137,hsa-miR-582-5p,hsa-miR-96	120114	FAT3	hsa-miR-181a	22835	ZFP30	hsa-miR-182	11275	KLHL2
hsa-miR-508-5p	23262	ppip5k2	hsa-miR-138	1203	Cln5	hsa-miR-25	22838	RNF44	hsa-miR-137,hsa-miR-625	112755	STX1B
hsa-miR-330-3p	23266	LPHN2	hsa-miR-138	1207	CLNS1A	hsa-miR-196a,hsa-miR-486-5p	22847	znf507	hsa-miR-148a*	11276	SYNRG
hsa-miR-379	23284	LPHN3	hsa-miR-618	1211	CLTA	hsa-miR-181a,hsa-miR-196a,hsa-miR-486-5p	22848	aak1	hsa-miR-101,hsa-miR-1182,hsa-miR-1244,hsa-miR-137,hsa-miR-141,hsa-miR-200b,hsa-miR-21,hsa-miR-944	11278	Klf12
hsa-miR-330-3p	23291	Fbxw11	hsa-miR-582-5p	121256	Tmem132d	hsa-miR-769-5p	22859	LPHN1	hsa-let-7b	11280	SCN11A
hsa-miR-506	23306	TMEM194A	hsa-miR-96	121340	SP7	hsa-miR-181a	22862	FNDC3A	hsa-miR-182,hsa-miR-429	112885	PHF21B
hsa-miR-506	23328	SASH1	hsa-miR-138,hsa-miR-375,hsa-miR-519d,hsa-miR-544,hsa-miR-96	121536	AEBP2	hsa-miR-93	22865	Slitrk3	hsa-miR-130b,hsa-miR-17	1129	CHRM2
hsa-miR-330-3p	2334	AFF2	hsa-miR-449a	121551	BTBD11	hsa-miR-15b	22871	nlgn1	hsa-miR-141,hsa-miR-182	112936	VPS26B
hsa-miR-330-3p	23350	SR140	hsa-miR-183,hsa-miR-582-5p	122060	slain1	hsa-miR-629	22874	PLEKHA6	hsa-miR-101,hsa-miR-1244,hsa-miR-520d-5p,hsa-miR-760	112939	Nacc1
hsa-miR-330-3p	23351	khnyn	hsa-miR-137,hsa-miR-183,hsa-miR-582-5p,hsa-miR-93	122786	FRMD6	hsa-miR-629	22878	KIAA1012	hsa-miR-200b	11313	LYPLA2,LYPLA2P1
hsa-miR-373,hsa-miR-506	23358	usp24	hsa-miR-449a	122809	Socs4	hsa-miR-15b	22879	MON1B	hsa-miR-101,hsa-miR-1182,hsa-miR-513b	11320	MGAT4A
hsa-miR-330-3p	23360	FNBP4	hsa-miR-330-3p,hsa-miR-519d	122830	NAA30	hsa-miR-181a,hsa-miR-196a,hsa-miR-769-5p	22884	WDR37	hsa-miR-200b	113201	CASC4
hsa-miR-330-3p	23362	PSD3	hsa-miR-137	122953	JDP2	hsa-miR-425	22887	Foxj3	hsa-miR-513b	11325	DDX42
hsa-miR-330-3p	23366	kiaa0895	hsa-miR-21	1236	CCR7	hsa-miR-769-5p	22897	CEP164	hsa-miR-513b	113251	Larp4
hsa-miR-330-3p	23369	PUM2	hsa-miR-137,hsa-miR-671-5p,hsa-miR-96	123606	NIPA1	hsa-let-7b,hsa-miR-196a	22899	ARHGEF15	hsa-miR-101,hsa-miR-141,hsa-miR-200b	113263	glcci1
hsa-miR-506	23379	KIAA0947	hsa-miR-623	123876	ACSM2A	hsa-miR-181a	22903	Btbd3	hsa-miR-182	113277	FLJ77644,TMEM106A
hsa-miR-330-3p	23380	srgap2	hsa-miR-21	123879	DCUN1D3	hsa-miR-425	22905	EPN2	hsa-miR-137,hsa-miR-17	11329	stk38
hsa-miR-506	23383	KIAA0892	hsa-miR-330-3p	124404	Sept12	hsa-miR-15b	22911	WDR47	hsa-miR-141	11332	ACOT7
hsa-miR-506	23384	CYTSA	hsa-miR-330-3p	124540	MSI2	hsa-miR-196a	22927	habp4	hsa-miR-20a,hsa-miR-663b	11334	tusc2
hsa-miR-330-3p	23387	SIK3	hsa-miR-519d	124583	Cant1	hsa-miR-25	22986	SORCS3	hsa-miR-483-3p	11338	U2AF2
hsa-miR-330-3p,hsa-miR-506	23405	DICER1	hsa-miR-96	124602	KIF19	hsa-miR-181a	22996	TTC39A	hsa-miR-20a*	11339	Oip5
hsa-miR-506	23406	cotl1	hsa-miR-375	124801	lsm12	hsa-miR-181a	22998	LIMCH1	hsa-miR-483-3p	113419	tex261
hsa-miR-330-3p	2342	Fntb	hsa-miR-544	124808	Ccdc43	hsa-miR-15b,hsa-miR-769-5p	23014	Fbxo21	hsa-miR-137,hsa-miR-182	11343	MGLL
hsa-miR-506	23428	SLC7A8	hsa-miR-138	124930	ANKRD13B	hsa-miR-769-5p	2302	FOXJ1	hsa-miR-944	11345	GABARAPL2
hsa-miR-330-3p	23435	TARDBP	hsa-miR-137	124935	Slc43a2	hsa-miR-25	23023	Tmcc1	hsa-miR-20a*	113612	CYP2U1
hsa-miR-508-5p	23440	otp	hsa-miR-138	125170	smcr7	hsa-miR-181a	23032	usp33	hsa-miR-137,hsa-miR-513b	113829	SLC35A4
hsa-miR-330-3p	23466	cbx6	hsa-miR-519d	125228	c18orf19	hsa-miR-627	23035	PHLPP2	hsa-miR-137	113878	dtx2
hsa-miR-330-3p	23467	nptxr	hsa-miR-519d	125488	TTC39C	hsa-miR-181a	23039	XPO7	hsa-miR-101,hsa-miR-1183,hsa-miR-429,hsa-miR-513b	114299	PALM2,PALM2-AKAP2,akap2
hsa-miR-506	23499	MACF1	hsa-miR-138	125950	RAVER1	hsa-miR-25	23040	MYT1L	hsa-miR-520d-5p	114569	MAL2
hsa-miR-506	23500	DAAM2	hsa-miR-519d	1264	CNN1	hsa-miR-181a	23042	PDXDC1	hsa-miR-637	114609	TIRAP
hsa-miR-330-3p	23506	KIAA0240	hsa-miR-663	126410	cyp4f22	hsa-miR-181a	23057	Nmnat2	hsa-miR-182	114781	BTBD9
hsa-miR-330-3p,hsa-miR-373,hsa-miR-506	23508	ttc9	hsa-miR-671-5p	126669	She	hsa-miR-181a	23064	Setx	hsa-miR-182,hsa-miR-382	114783	LMTK3
hsa-miR-330-3p	23548	TTC33	hsa-miR-626	1268	cnr1	hsa-miR-425,hsa-miR-627	23071	ERP44	hsa-miR-1183	114784	CSMD2
hsa-miR-506	23555	tspan15	hsa-miR-21	1271	CNTFR	hsa-miR-34b*	23072	HECW1	hsa-miR-1182,hsa-miR-137,hsa-miR-548e	114785	MBD6
hsa-miR-506	2356	FPGS	hsa-miR-626	127253	TYW3	hsa-miR-181a	23077	MYCBP2	hsa-miR-182	114786	XKR4
hsa-miR-330-3p	23560	GTPBP4	hsa-miR-544	127428	C1orf83	hsa-miR-486-5p	2308	foxo1	hsa-miR-513b	114787	GPRIN1
hsa-miR-506	23592	LEMD3	hsa-miR-330-3p	127707	Klhdc7a	hsa-let-7b,hsa-miR-196a	23089	PEG10	hsa-miR-137	114788	CSMD3
hsa-miR-330-3p	23658	LSM5	hsa-miR-582-5p	127829	ARL8A	hsa-miR-15b,hsa-miR-425	23090	ZNF423	hsa-miR-137	114793	FMNL2
hsa-miR-506	23705	CADM1	hsa-miR-21	1282	Col4a1	hsa-miR-34b*	23091	ZC3H13	hsa-miR-101,hsa-miR-137,hsa-miR-210	114794	ELFN2
hsa-miR-506	23729	SHPK	hsa-miR-138	128434	vstm2l	hsa-miR-200a*	23092	arhgap26	hsa-miR-137	114795	LOC121296,TMEM132B
hsa-miR-330-3p	23731	c9orf5	hsa-miR-206,hsa-miR-519d	1285	COL4A3	hsa-miR-181a	23096	IQSEC2	hsa-miR-200b	114798	SLITRK1
hsa-miR-506	23762	OSBP2	hsa-miR-425,hsa-miR-802	128611	ZNF831	hsa-miR-181a	23102	TBC1D2B	hsa-miR-101	114799	Esco1
hsa-miR-330-3p	23787	MTCH1	hsa-miR-137,hsa-miR-544,hsa-miR-582-5p,hsa-miR-96	1289	Col5a1	hsa-miR-196a	23108	RAP1GAP2	hsa-miR-101	114800	CCDC85A
hsa-miR-330-3p	2444	FRK	hsa-miR-138	129138	Ankrd54	hsa-miR-181a,hsa-miR-93	23112	TNRC6B	hsa-miR-382	114805	GALNT1,GALNT13
hsa-miR-330-3p	2531	kdsr	hsa-miR-330-3p	1293	Col6a3	hsa-miR-181a	23116	FAM179B	hsa-miR-1244,hsa-miR-483-3p	114815	SORCS1
hsa-miR-506	253558	LCLAT1	hsa-miR-183	129303	tmem150a	hsa-let-7b	23118	tab2	hsa-miR-637	114822	RHPN1
hsa-miR-506	253832	Zdhhc20	hsa-miR-330-3p	1296	COL8A2	hsa-miR-181a,hsa-miR-425	23119	Hic2	hsa-miR-137	114825	PWWP2A
hsa-miR-508-5p	253943	YTHDF3	hsa-miR-137,hsa-miR-582-5p	129642	Mboat2	hsa-miR-181a,hsa-miR-93	23125	Camta2	hsa-miR-760	114879	OSBPL5
hsa-miR-508-5p	254427	C10orf47	hsa-miR-623	130074	fam168b	hsa-miR-629	23133	PHF8	hsa-miR-137,hsa-miR-181d,hsa-miR-548e	114882	OSBPL8
hsa-miR-330-3p	254827	Naaladl2	hsa-miR-330-3p	130271	PLEKHH2	hsa-miR-93	23135	KDM6B	hsa-miR-182	114884	OSBPL10
hsa-miR-378*	2551	gabpa	hsa-miR-449a	1303	col12a1	hsa-miR-181a	23136	EPB41L3	hsa-miR-141,hsa-miR-200b	114885	OSBPL11
hsa-miR-506	255252	Lrrc57	hsa-miR-137	130340	ap1s3	hsa-miR-25	23151	GRAMD4,TSC22D3	hsa-miR-1274b	114898	C1QTNF2
hsa-miR-330-3p	256076	COL29A1	hsa-miR-137,hsa-miR-802	130399	ACVR1C	hsa-miR-25	23161	Snx13	hsa-miR-637	114905	C1qtnf7
hsa-miR-330-3p	256130	TMEM196	hsa-miR-93	130497	Osr1	hsa-miR-196a	23163	GGA3	hsa-miR-17	114908	TMEM123
hsa-miR-379*	256380	SCML4	hsa-miR-96	1305	COL13A1	hsa-miR-181a	23174	ZCCHC14	hsa-miR-182	114928	GPRASP2
hsa-miR-506	257194	NEGR1	hsa-miR-138	130612	tmem198	hsa-miR-629	23177	Cep68	hsa-miR-520d-5p	114990	Vasn
hsa-miR-506	257415	LOC728153,LOC728640,fam133b	hsa-miR-137,hsa-miR-206,hsa-miR-330-3p,hsa-miR-519d	1310	col19a1	hsa-miR-425	23186	RCOR1	hsa-miR-101,hsa-miR-141,hsa-miR-17,hsa-miR-513b	114991	ZNF618
hsa-miR-508-5p	25759	SHC2	hsa-miR-544	131375	LYZL4	hsa-miR-181a	23189	KANK1,LOC647886	hsa-miR-137,hsa-miR-429	115	ADCY9
hsa-miR-506	25829	TMEM184B	hsa-miR-330-3p	131578	LRRC15	hsa-miR-181a	23199	KIAA0182	hsa-miR-181d,hsa-miR-182	115019	SLC26A9
hsa-miR-508-5p	25853	DCAF12	hsa-miR-96	131583	fam43a	hsa-miR-181a	2321	FLT1	hsa-miR-520d-5p	115111	SLC26A7
hsa-miR-330-3p	25928	SOSTDC1	hsa-miR-330-3p,hsa-miR-375	1317	SLC31A1	hsa-miR-181a,hsa-miR-486-5p	23215	Bat2l2	hsa-miR-182	115123	march3
hsa-miR-330-3p	25942	SIN3A	hsa-miR-330-3p	132	adk	hsa-miR-181a	23216	TBC1D1	hsa-miR-101,hsa-miR-137,hsa-miR-520d-5p,hsa-miR-548e	115207	kctd12
hsa-miR-330-3p	25959	KANK2	hsa-miR-206	132228	C3orf45	hsa-miR-181a	23241	PACS2	hsa-miR-141,hsa-miR-200b	115265	DDIT4L
hsa-miR-508-5p	26031	OSBPL3	hsa-miR-137	132430	Pabpc4l	hsa-miR-148b,hsa-miR-25	23250	Atp11a	hsa-miR-137,hsa-miR-17,hsa-miR-182,hsa-miR-429	115294	PCMTD1
hsa-miR-330-3p	26046	RNF160	hsa-miR-544	132660	LIN54	hsa-let-7b	23252	OTUD3	hsa-miR-200b	115330	GPR146
hsa-miR-508-5p	26051	PPP1R16B	hsa-miR-618	132671	spata18	hsa-miR-181a	23262	ppip5k2	hsa-miR-760,hsa-miR-944	1154	CISH
hsa-miR-181a-2*	26054	SENP6	hsa-miR-183,hsa-miR-425,hsa-miR-544	132864	CPEB2	hsa-miR-181a	23269	MGA	hsa-miR-1244	115426	UHRF2
hsa-miR-330-3p,hsa-miR-508-5p	26058	GIGYF2	hsa-miR-623	133584	EGFLAM	hsa-miR-15b	23276	KLHL18	hsa-miR-137	115548	FCHO2
hsa-miR-330-3p	26060	appl1	hsa-miR-582-5p	133686	c5orf33	hsa-miR-15b,hsa-miR-181a	23277	kiaa0664	hsa-miR-520d-5p	115703	ARHGAP33
hsa-miR-506	26130	GAPVD1	hsa-miR-330-3p	133746	JMY	hsa-miR-15b	23294	Anks1a	hsa-miR-141	115704	EVI5L
hsa-miR-330-3p	26135	serbp1	hsa-miR-618	134218	Dnajc21	hsa-miR-181a	23309	Sin3b	hsa-miR-17	115825	WDFY2
hsa-miR-506	26147	phf19	hsa-miR-330-3p,hsa-miR-375	134637	ADAT2	hsa-miR-181a	23312	DMXL2	hsa-miR-384	115992	rnf166
hsa-miR-506	26148	C10orf12	hsa-miR-623	135112	NCOA7	hsa-miR-181a	23315	SLC9A8	hsa-miR-384	116064	lrrc58
hsa-miR-508-5p	261726	TIPRL	hsa-miR-631	135927	C7orf34	hsa-miR-181a	23321	trim2	hsa-miR-200b	116068	lysmd3
hsa-miR-379*	2641	gcg	hsa-miR-137,hsa-miR-582-5p	1362	cpd	hsa-miR-196a	23322	RPGRIP1L	hsa-miR-637	116092	DNTTIP1
hsa-miR-330-3p	26468	lhx6	hsa-miR-330-3p,hsa-miR-375,hsa-miR-544	136319	LUZP6,mtpn	hsa-miR-34b*	23327	Nedd4l	hsa-miR-101,hsa-miR-137	116113	foxp4
hsa-miR-508-5p	26507	CNNM1	hsa-miR-96	136853	Srcrb4d	hsa-miR-181a	23328	SASH1	hsa-miR-181d,hsa-miR-182	116150	LOC729148,NUS1
hsa-miR-508-5p	26508	heyl	hsa-miR-544	1376	cpt2	hsa-miR-181a,hsa-miR-769-5p	23332	Clasp1	hsa-miR-137	116151	c20orf108
hsa-miR-330-3p	26523	EIF2C1	hsa-miR-138,hsa-miR-183,hsa-miR-802	137970	UNC5D	hsa-miR-196a	2334	AFF2	hsa-miR-200b	116154	Phactr3
hsa-miR-506	26576	SRPK3	hsa-miR-623	138050	HGSNAT	hsa-miR-148b	23341	Dnajc16	hsa-miR-137,hsa-miR-944	116159	CYYR1
hsa-miR-506	2683	B4GALT1	hsa-miR-96	138065	Rnf183	hsa-miR-769-5p	23347	SMCHD1	hsa-miR-182	116224	fam122a
hsa-miR-330-3p	2700	GJA3	hsa-miR-137	138429	PIP5KL1	hsa-miR-15b	23350	SR140	hsa-miR-200a	116225	zmynd19
hsa-miR-330-3p	27065	D4S234E	hsa-miR-183	138639	PTPDC1	hsa-miR-15b	23351	khnyn	hsa-miR-101	116442	Rab39b
hsa-miR-506	27107	zbtb11	hsa-miR-330-3p,hsa-miR-571	1387	CREBBP	hsa-miR-181a,hsa-miR-25	23360	FNBP4	hsa-miR-141,hsa-miR-513b	116443	Grin3a
hsa-miR-330-3p,hsa-miR-506	27125	AFF4	hsa-miR-21	1389	CREBL2	hsa-miR-769-5p	23361	ZNF629	hsa-miR-20a,hsa-miR-520d-5p	116496	FAM129A
hsa-miR-506	27236	arfip1	hsa-miR-206,hsa-miR-330-3p,hsa-miR-582-5p	1390	Crem	hsa-miR-769-5p	23362	PSD3	hsa-miR-513b	116966	WDR17
hsa-miR-330-3p	27250	PDCD4	hsa-miR-544	139221	Mum1l1	hsa-miR-181a	23380	srgap2	hsa-miR-101	116984	Arap2
hsa-miR-379	27253	PCDH17	hsa-miR-802	139231	fam199x	hsa-miR-627	23381	smg5	hsa-miR-373	116986	Agap2
hsa-miR-330-3p	273	ampH	hsa-miR-449a,hsa-miR-544	139285	Fam123b	hsa-miR-181a	23384	CYTSA	hsa-miR-141	117143	TADA1
hsa-miR-508-5p	2730	GCLM	hsa-miR-330-3p	139716	GAB3	hsa-miR-148b	23390	ZDHHC17	hsa-miR-483-3p	117177	RAB3IP
hsa-miR-330-3p	27304	Mocs3	hsa-miR-137,hsa-miR-618	1399	CRKL	hsa-miR-425	23405	DICER1	hsa-miR-101,hsa-miR-1274b,hsa-miR-137,hsa-miR-384,hsa-miR-425,hsa-miR-520d-5p,hsa-miR-625	117178	SSX2IP
hsa-miR-379	27314	RAB30	hsa-miR-802	1400	CRMP1	hsa-miR-103-as	23410	SIRT3	hsa-miR-20a,hsa-miR-21	117289	TAGAP
hsa-miR-506	27347	stk39	hsa-miR-582-5p	140578	CHODL	hsa-miR-196a,hsa-miR-30d,hsa-miR-629	23413	NCS1	hsa-miR-101,hsa-miR-137	1176	ap3s1
hsa-miR-330-3p	27349	Mcat	hsa-miR-671-5p	140706	C20orf160	hsa-miR-181a	23435	TARDBP	hsa-miR-425	1183	CLCN4
hsa-miR-508-5p	2744	GLS	hsa-miR-138,hsa-miR-425,hsa-miR-582-5p	140710	C20orf117	hsa-miR-25	23452	ANGPTL2	hsa-miR-182,hsa-miR-200a,hsa-miR-760	1184	Clcn5
hsa-miR-330-3p	2794	gnl1	hsa-miR-137,hsa-miR-138,hsa-miR-96	140730	rims4	hsa-miR-196a	23457	Abcb9	hsa-miR-944	118429	ANTXR2
hsa-miR-506	2799	GNS	hsa-miR-183,hsa-miR-330-3p	140733	macrod2	hsa-miR-425	23466	cbx6	hsa-miR-1274b	118442	Gpr62
hsa-miR-330-3p	2823	gpm6a	hsa-miR-96	140775	Smcr8	hsa-miR-181a	23467	nptxr	hsa-miR-520d-5p	1185	CLCN6
hsa-miR-508-5p	2827	GPR3	hsa-miR-671-5p	1408	cry2	hsa-miR-210	23479	iscU	hsa-miR-182	118788	Pik3ap1
hsa-miR-330-3p	283417	DPY19L2	hsa-miR-137	140807	KRT72	hsa-miR-769-5p	23492	CBX7	hsa-miR-101	118812	MORN4
hsa-miR-330-3p	283635	fam177a1	hsa-miR-519d	140862	ism1	hsa-miR-30d*	23529	CLCF1	hsa-miR-637	118932	ANKRD22
hsa-miR-330-3p	283726	Fam154b,LOC642677	hsa-miR-519d,hsa-miR-96	140883	ZNF280B	hsa-miR-181a	2353	FOS	hsa-miR-520d-5p	119032	C10orf32
hsa-miR-506	283989	TSEN54	hsa-miR-183	140885	Sirpa	hsa-miR-30d	23541	Sec14l2	hsa-miR-760	1198	clk3
hsa-miR-330-3p	284058	KIAA1267	hsa-miR-137,hsa-miR-96	140901	Stk35	hsa-miR-196a	23554	TSPAN12	hsa-miR-137	12	serpina3
hsa-miR-508-5p	284439	SLC25A42	hsa-miR-330-3p,hsa-miR-425	142679	dusp19	hsa-miR-629	23558	WBP2	hsa-miR-182,hsa-miR-200b	120	ADD3
hsa-miR-506	284656	EPHA10	hsa-miR-137	142891	SAMD8	hsa-miR-769-5p	23608	MKRN1,MKRN9P	hsa-miR-130b	1200	TPP1
hsa-miR-330-3p	284716	RIMKLA	hsa-miR-330-3p	143162	FRMPD2,FRMPD2L1,FRMPD2L2	hsa-miR-629	23609	mkrn2	hsa-miR-101,hsa-miR-137,hsa-miR-141,hsa-miR-17,hsa-miR-182,hsa-miR-429,hsa-miR-637,hsa-miR-944	120114	FAT3
hsa-miR-506	285016	Fam150b	hsa-miR-330-3p,hsa-miR-375,hsa-miR-571	143187	vti1a	hsa-miR-103-as,hsa-miR-34b*	23617	Tssk2	hsa-miR-130b	120892	Lrrk2
hsa-miR-330-3p	285362	sumf1	hsa-miR-582-5p	1432	Mapk14	hsa-miR-425	23633	KPNA6	hsa-miR-101	121256	Tmem132d
hsa-miR-506	285598	arl10	hsa-miR-137	143241	DYDC1	hsa-miR-181a	23637	RABGAP1	hsa-miR-19b	121268	Rhebl1
hsa-miR-330-3p,hsa-miR-379	285636	C5orf51	hsa-miR-571	143384	C10orf46	hsa-miR-148b	23657	SLC7A11	hsa-miR-382,hsa-miR-513b,hsa-miR-548e	1213	CLTC
hsa-miR-330-3p	285671	RNF180	hsa-miR-137	1434	CSE1L	hsa-let-7b	23659	PLA2G15	hsa-miR-637,hsa-miR-944	121340	SP7
hsa-miR-330-3p	285672	FAM159B,SFRS12IP1	hsa-miR-137,hsa-miR-519d,hsa-miR-626	143570	XRRA1	hsa-miR-30d*	23673	STX12	hsa-miR-200b	121441	NEDD1
hsa-miR-330-3p	286336	FAM78A	hsa-miR-671-5p	143630	Ubqlnl	hsa-miR-196a	23731	c9orf5	hsa-miR-17	121512	FGD4
hsa-miR-506	286499	FAM133A	hsa-miR-137	143684	fam76b	hsa-miR-486-5p	23768	FLRT2	hsa-miR-101,hsa-miR-1183,hsa-miR-182,hsa-miR-520d-5p,hsa-miR-548e,hsa-miR-944	121536	AEBP2
hsa-miR-330-3p	2887	GRB10	hsa-miR-137	144108	SPTY2D1	hsa-miR-196b	23769	FLRT1	hsa-miR-513b	122011	CSNK1A1L
hsa-miR-506	2889	RAPGEF1	hsa-miR-330-3p,hsa-miR-802,hsa-miR-96	144110	TMEM86A	hsa-miR-181a	23774	BRD1	hsa-miR-130b	122042	RXFP2
hsa-miR-330-3p	2892	Gria3	hsa-miR-618	144348	ZNF664	hsa-miR-200a*	23787	MTCH1	hsa-miR-382	122060	slain1
hsa-miR-330-3p	2894	GRID1	hsa-miR-137,hsa-miR-582-5p,hsa-miR-802	144402	CPNE8	hsa-miR-629	24141	c20orf103	hsa-miR-17	122416	Ankrd9
hsa-miR-330-3p	28951	TRIB2	hsa-miR-21	144453	BEST3	hsa-miR-181a	246175	CNOT6L	hsa-miR-17	122525	C14orf28
hsa-miR-330-3p,hsa-miR-506	29	ABR	hsa-miR-137	144455	E2F7	hsa-miR-196b	25	ABL1	hsa-miR-483-3p	122651	RNASE11
hsa-miR-508-5p	29035	C16orf72	hsa-miR-623	144501	KRT80	hsa-miR-627	252983	Stxbp4	hsa-miR-548e	122704	mrpl52
hsa-miR-330-3p,hsa-miR-508-5p	2904	GRIN2B	hsa-miR-206	144699	FBXL14	hsa-miR-196a	253260	RICTOR	hsa-miR-137,hsa-miR-141,hsa-miR-200b	122786	FRMD6
hsa-miR-330-3p	29068	zbtb44	hsa-miR-544	144809	C13orf30	hsa-miR-148b	253782	LASS6	hsa-miR-944	122809	Socs4
hsa-miR-506	2908	NR3C1	hsa-miR-582-5p	1452	csnk1a1	hsa-miR-181a,hsa-miR-627,hsa-miR-629	254048	ubn2	hsa-miR-101,hsa-miR-137	122953	JDP2
hsa-miR-330-3p	29106	SCG3	hsa-miR-623	145270	PRIMA1	hsa-miR-181a	254170	fbxo33	hsa-miR-17,hsa-miR-200b	123041	Slc24a4
hsa-miR-330-3p	2915	Grm5	hsa-miR-206	145282	MIPOL1	hsa-miR-181a	254225	RNF169	hsa-miR-384	123283	TARSL2
hsa-miR-506	2926	Grsf1	hsa-miR-137	145501	ism2	hsa-miR-627	254228	Fam26e	hsa-miR-21	1236	CCR7
hsa-miR-378*	29767	tmod2	hsa-miR-137,hsa-miR-519d	145508	c14orf145	hsa-miR-196b	254251	LCORL	hsa-miR-137,hsa-miR-182	123606	NIPA1
hsa-miR-330-3p	29904	eef2k	hsa-miR-183	145567	Ttc7b	hsa-miR-181a	254827	Naaladl2	hsa-miR-101,hsa-miR-141,hsa-miR-17,hsa-miR-21,hsa-miR-548e,hsa-miR-944	123879	DCUN1D3
hsa-miR-330-3p	29935	RPA4	hsa-miR-137	1456	Csnk1g3	hsa-miR-181a	2554	Gabra1	hsa-miR-513b	124540	MSI2
hsa-miR-506	29956	lass2	hsa-miR-137,hsa-miR-96	145773	FAM81A	hsa-miR-196a	255631	COL24A1	hsa-let-7b	124583	Cant1
hsa-miR-379	29964	PRICKLE4	hsa-miR-544	145781	GCOM1,GRINL1A,GRINL1B	hsa-miR-25	255919	LOC100130176,tmem188	hsa-miR-200b	124590	USH1G
hsa-miR-330-3p	29965	C16orf5	hsa-miR-626	145858	C15orf32	hsa-miR-181a	256130	TMEM196	hsa-miR-182	124602	KIF19
hsa-miR-506	30011	Sh3kbp1	hsa-miR-802	146223	CMTM4	hsa-miR-425,hsa-miR-486-5p	2562	GABRB3	hsa-miR-944	124801	lsm12
hsa-miR-379	3021	H3f3b,LOC440926,LOC644914,LOC728914,h3f3a	hsa-miR-631	1463	NCAN	hsa-miR-25	256297	PTF1A	hsa-miR-384	124808	Ccdc43
hsa-miR-330-3p	30819	Kcnip2	hsa-miR-671-5p	146330	FBXL16	hsa-miR-627	256302	C17orf103	hsa-miR-944	124817	CNTD1
hsa-miR-506	30845	ehd3	hsa-miR-137,hsa-miR-138	146664	Mgat5b	hsa-miR-34b*	256380	SCML4	hsa-miR-520d-5p	124925	SEZ6
hsa-miR-506	3090	HIC1	hsa-miR-671-5p	146713	HRNBP3	hsa-miR-181a	256691	MAMDC2	hsa-miR-137,hsa-miR-182	124935	Slc43a2
hsa-miR-506	3092	HIP1	hsa-miR-571	147179	WIPF2	hsa-miR-181a	257194	NEGR1	hsa-miR-182	124961	ZFP3
hsa-miR-330-3p	3093	UBE2K	hsa-miR-137	147339	c18orf25	hsa-miR-181a,hsa-miR-769-5p	257397	TAB3	hsa-miR-141	125228	c18orf19
hsa-miR-506	3096	Hivep1	hsa-miR-330-3p	147495	Apcdd1	hsa-miR-15b,hsa-miR-425	257415	LOC728153,LOC728640,fam133b	hsa-miR-760	125950	RAVER1
hsa-miR-330-3p,hsa-miR-506	3097	hivep2	hsa-miR-96	147991	Dpy19l3	hsa-miR-425	25758	C11orf41	hsa-miR-637	1264	CNN1
hsa-miR-379	3141	HLCS	hsa-miR-137	148252	DIRAS1	hsa-miR-196a	2581	GALC	hsa-miR-200b	1266	cnn3
hsa-miR-330-3p	3192	Hnrnpu	hsa-miR-582-5p	148479	phf13	hsa-miR-627	25814	atxn10	hsa-miR-663b,hsa-miR-944	126626	GABPB2
hsa-miR-330-3p	3200	HOXA3	hsa-miR-137	1487	Ctbp1	hsa-miR-196a	25817	FAM19A5	hsa-miR-944	126637	Tchhl1
hsa-miR-330-3p	3224	Hoxc8	hsa-miR-375	1488	CTBP2	hsa-miR-15b	25828	TXN2	hsa-miR-181d	126669	She
hsa-miR-330-3p	323	Apbb2	hsa-miR-626	148808	Mfsd4	hsa-miR-25	25829	TMEM184B	hsa-miR-760	126961	HIST1H3A,HIST1H3B,HIST1H3C,HIST1H3D,HIST1H3E,HIST1H3F,HIST1H3H,HIST1H3J,HIST2H3A,HIST2H3D,Hist1h2ad,Hist1h3i,hist1h3g,hist2h3c
hsa-miR-330-3p	324	APC	hsa-miR-330-3p	148932	Mobkl2c	hsa-miR-181a	25841	ABTB2	hsa-miR-200b,hsa-miR-21	1271	CNTFR
hsa-miR-330-3p	3268	AGFG2	hsa-miR-330-3p	1490	CTGF	hsa-let-7b,hsa-miR-769-5p	25849	PARM1	hsa-miR-20a,hsa-miR-944	127254	C1orf173
hsa-miR-379	3309	HSPA5,LOC400750	hsa-miR-330-3p	149041	RC3H1	hsa-miR-629	25875	LETMD1	hsa-miR-384,hsa-miR-625	127428	C1orf83
hsa-miR-330-3p	3321	igsf3	hsa-miR-582-5p,hsa-miR-802,hsa-miR-93	149076	ZNF362	hsa-miR-627	25921	Zdhhc5	hsa-miR-548e,hsa-miR-944	1277	COL1A1
hsa-miR-506	3340	NDST1	hsa-miR-183	149371	Exoc8	hsa-miR-181a	25939	SAMHD1	hsa-miR-182	127733	Ubxn10
hsa-miR-379	3352	HTR1D	hsa-miR-138	149420	PDIK1L	hsa-miR-181a	25957	sfrs18	hsa-miR-520d-5p	1278	COL1A2
hsa-miR-506	3358	htr2c	hsa-miR-96	149466	C1orf210	hsa-miR-25	25960	GPR124	hsa-miR-1183	127829	ARL8A
hsa-miR-373	339287	Msl1	hsa-miR-330-3p,hsa-miR-618	1499	CTNNB1	hsa-miR-25	25963	TMEM87A	hsa-miR-101	127933	Uhmk1
hsa-miR-378*	339327	ZNF546	hsa-miR-183	149951	commd7	hsa-miR-769-5p	25974	MMACHC	hsa-miR-944	128	ADH5,ADH5P4
hsa-miR-506	339451	KLHL17	hsa-miR-138	150	Adra2a	hsa-miR-200a*	25975	Egfl6	hsa-miR-520d-5p	1281	COL3A1
hsa-miR-330-3p	3398	ID2	hsa-miR-425	1500	CTNND1	hsa-miR-34b*	25983	ngdn	hsa-miR-21	1282	Col4a1
hsa-miR-330-3p	339983	NAT8L	hsa-miR-137,hsa-miR-96	150094	Sik1	hsa-miR-25	25998	Ibtk	hsa-miR-760	128312	HIST3H2BB
hsa-miR-330-3p	340419	rspo2	hsa-miR-375,hsa-miR-623	150275	Ccdc117	hsa-miR-425,hsa-miR-486-5p	26010	Spats2l	hsa-miR-429	1285	COL4A3
hsa-miR-330-3p	340554	Zc3h12b	hsa-miR-631	150379	Pnpla5	hsa-miR-627	26011	ODZ4	hsa-miR-182,hsa-miR-944	1286	COL4A4
hsa-miR-506	344558	SH3RF3	hsa-miR-138,hsa-miR-425	150726	Fbxo41	hsa-miR-181a	26031	OSBPL3	hsa-miR-182,hsa-miR-19b,hsa-miR-425	128611	ZNF831
hsa-miR-506	344838	PAQR9	hsa-miR-96	1508	CTSB	hsa-miR-629	26032	SUSD5	hsa-miR-20a,hsa-miR-760	128637	tbc1d20
hsa-miR-506	345557	PLCXD3	hsa-miR-137,hsa-miR-330-3p,hsa-miR-449a	150864	fam117b	hsa-miR-181a	26033	ATRNL1	hsa-miR-137,hsa-miR-182,hsa-miR-637	1289	Col5a1
hsa-miR-508-5p	3479	Igf1	hsa-miR-330-3p	151	Adra2b	hsa-miR-181a	26039	SS18L1	hsa-miR-200b	128977	C22orf39
hsa-miR-330-3p,hsa-miR-379	3480	IGF1R	hsa-miR-330-3p	151011	SEPT10	hsa-miR-769-5p	26045	Lrrtm2	hsa-miR-17	129285	KLRAQ1
hsa-miR-506	353189	SLCO4C1	hsa-miR-138	151354	FAM84A,LOC653602	hsa-miR-196a	26046	RNF160	hsa-miR-130b	1293	Col6a3
hsa-miR-508-5p	353497	POLN	hsa-miR-330-3p	151516	ASPRV1	hsa-miR-181a	26047	CNTNAP2	hsa-miR-17	129401	NUP35
hsa-miR-330-3p	359845	Fam101b,LOC100133632	hsa-miR-544	151556	GPR155	hsa-miR-196a	26051	PPP1R16B	hsa-miR-137,hsa-miR-181d,hsa-miR-200b	129642	Mboat2
hsa-miR-506	3633	INPP5B	hsa-miR-96	152	ADRA2C	hsa-miR-34b*	26054	SENP6	hsa-miR-384	129684	CNTNAP5
hsa-miR-379	3643	INSR	hsa-miR-137,hsa-miR-138,hsa-miR-206,hsa-miR-671-5p	152006	Rnf38	hsa-miR-181a	26115	TANC2	hsa-miR-382	129852	c2orf73
hsa-miR-506	367	Ar	hsa-miR-93	152273	FGD5	hsa-miR-181a	26118	WSB1	hsa-miR-101	1300	col10a1
hsa-miR-506	3679	ITGA7	hsa-miR-206	152485	ZNF827	hsa-miR-181a,hsa-miR-196a	26122	EPC2	hsa-miR-429	130026	Ica1l
hsa-miR-508-5p	3683	ITGAL	hsa-miR-137	152559	PAQR3	hsa-miR-181a	26130	GAPVD1	hsa-miR-141,hsa-miR-382	130074	fam168b
hsa-miR-506	37	ACADVL	hsa-miR-449a	152789	Jakmip1	hsa-miR-181a	2615	LRRC32	hsa-miR-101,hsa-miR-1244,hsa-miR-513b,hsa-miR-760	1303	col12a1
hsa-miR-330-3p	3705	ITPK1	hsa-miR-544,hsa-miR-631	152815	Thap6	hsa-miR-181a	26258	PLDN	hsa-miR-137,hsa-miR-182,hsa-miR-520d-5p,hsa-miR-944	130340	ap1s3
hsa-miR-506	3710	ITPR3	hsa-miR-330-3p	152877	FAM53A	hsa-miR-181a,hsa-miR-196a	2627	GATA6	hsa-miR-101,hsa-miR-1183,hsa-miR-1244,hsa-miR-137,hsa-miR-200b	130399	ACVR1C
hsa-miR-506	3714	JAG2	hsa-miR-623	152926	Ppm1k	hsa-miR-181a	2649	Nr6a1	hsa-miR-429	130497	Osr1
hsa-miR-508-5p	3720	jarid2	hsa-miR-137,hsa-miR-582-5p,hsa-miR-802	153	ADRB1	hsa-miR-181a	2651	GCNT2	hsa-miR-101,hsa-miR-1183	130507	UBR3
hsa-miR-330-3p,hsa-miR-506	3742	KCNA6	hsa-miR-137,hsa-miR-582-5p,hsa-miR-626	153090	DAB2IP	hsa-miR-25	26524	Lats2	hsa-miR-200a,hsa-miR-20b	130574	lypd6
hsa-miR-330-3p,hsa-miR-379	3746	Kcnc1	hsa-miR-519d	153222	C5orf41	hsa-miR-181a	26750	RPS6KC1	hsa-miR-182	130612	tmem198
hsa-miR-330-3p	374986	fam73a	hsa-miR-519d	153339	LOC100129118,tmem167a	hsa-miR-181a	26960	NBEA	hsa-miR-513b	1307	Col16a1
hsa-miR-508-5p	3750	KCND1	hsa-miR-330-3p	153572	irx2	hsa-miR-15b	26973	CHORDC1,LOC727896	hsa-miR-384	1308	Col17a1
hsa-miR-506	375035	SFT2D2	hsa-miR-330-3p	153733	CCDC112	hsa-miR-425	26985	AP3M1	hsa-miR-944	130827	TMEM182
hsa-miR-330-3p	375341	C3orf62	hsa-miR-425	153830	RNF145	hsa-miR-181a,hsa-miR-196a	27	abl2	hsa-miR-17	130916	MTERFD2
hsa-miR-506	3759	KCNJ2	hsa-miR-519d,hsa-miR-544,hsa-miR-671-5p	1540	CYLD	hsa-miR-425	2700	GJA3	hsa-miR-137	1310	col19a1
hsa-miR-506	376497	SLC27A1	hsa-miR-137	154467	C6orf129	hsa-miR-181a	27020	NPTN	hsa-miR-944	131076	Ccdc58
hsa-miR-506	3768	KCNJ18,Kcnj12,LOC100131509	hsa-miR-330-3p,hsa-miR-375,hsa-miR-802	154743	C7orf60	hsa-miR-181a	27065	D4S234E	hsa-miR-548e,hsa-miR-944	131368	ZPLD1
hsa-miR-330-3p	3836	KPNA1	hsa-miR-330-3p,hsa-miR-802	154796	amot	hsa-miR-486-5p	27123	DKK2	hsa-miR-520d-5p	131408	FAM131A
hsa-miR-330-3p	387694	Sh2d4b	hsa-miR-96	154881	KCTD7	hsa-miR-425	27125	AFF4	hsa-miR-20a	131544	CRYBG3
hsa-miR-330-3p	388403	YPEL2	hsa-miR-138	155061	Znf746	hsa-miR-425	27230	serp1	hsa-miR-101,hsa-miR-1244,hsa-miR-130b,hsa-miR-17,hsa-miR-181d,hsa-miR-200b	131566	dcbld2
hsa-miR-506	388969	c2orf68	hsa-miR-663	155382	VPS37D	hsa-miR-181a,hsa-miR-93	27235	COQ2	hsa-miR-182,hsa-miR-513b	131583	fam43a
hsa-miR-506	389337	flj41603	hsa-miR-330-3p,hsa-miR-375	157378	TMEM65	hsa-miR-15b	27250	PDCD4	hsa-miR-20a*,hsa-miR-520d-5p	132	adk
hsa-miR-379	389421	Lin28b	hsa-miR-96	157506	RDH10	hsa-miR-210	27292	Dimt1l	hsa-miR-137	132430	Pabpc4l
hsa-miR-330-3p	389799	C9orf171	hsa-miR-582-5p	157769	Fam91a1	hsa-miR-425	273	ampH	hsa-miR-17	1326	MAP3K8
hsa-miR-378*	390980	ZNF805	hsa-miR-138	157807	Clvs1	hsa-miR-196b	27324	Tox3	hsa-miR-384	132625	Zfp42
hsa-miR-506	3915	LAMC1	hsa-miR-544	158427	Tstd2	hsa-miR-93	27327	TNRC6A	hsa-miR-520d-5p	132724	TMPRSS11B
hsa-miR-506	3920	lamp2	hsa-miR-183	158471	PRUNE2	hsa-miR-25	27328	PCDH11X	hsa-miR-101,hsa-miR-425,hsa-miR-520d-5p,hsa-miR-944	132864	CPEB2
hsa-miR-330-3p,hsa-miR-379	392255	GDF6	hsa-miR-618	158586	ZXDB	hsa-let-7b	27343	Poll	hsa-miR-1274b	134218	Dnajc21
hsa-miR-506	3936	LCP1	hsa-miR-330-3p,hsa-miR-96	158747	Mospd2	hsa-miR-181a	2736	GLI2	hsa-miR-1183	134266	GRPEL2
hsa-miR-330-3p,hsa-miR-506	399694	Shc4	hsa-miR-425,hsa-miR-449a	158763	ARHGAP36	hsa-miR-15b,hsa-miR-196a,hsa-miR-30d	27439	CECR6	hsa-let-7b	134353	LSM11
hsa-miR-506	401474	SAMD12	hsa-miR-375	158787	ribC1	hsa-miR-15b	2800	Golga1	hsa-miR-520d-5p	134359	poc5
hsa-miR-506	401548	Snx30	hsa-miR-671-5p	159013	cxorf38	hsa-miR-486-5p	2802	GOLGA3	hsa-miR-182	134637	ADAT2
hsa-miR-379	401720	FIGNL2	hsa-miR-181b,hsa-miR-330-3p	159090	Fam122b	hsa-miR-25	2803	golga4	hsa-miR-200b,hsa-miR-373	135112	NCOA7
hsa-miR-330-3p	402665	Iglon5	hsa-miR-571	1591	Cyp24a1	hsa-miR-181a	2820	Gpd2	hsa-miR-101	135138	Pacrg
hsa-miR-330-3p	403341	ZBTB34	hsa-miR-618	159989	CCDC67	hsa-miR-15b	283209	PGM2L1	hsa-miR-17,hsa-miR-944	135295	sfrs13b
hsa-miR-506	4034	LRCH4	hsa-miR-138	1602	Dach1	hsa-miR-196a	283219	KCTD21	hsa-miR-137,hsa-miR-548e	1362	cpd
hsa-miR-508-5p	4038	LRP4	hsa-miR-137,hsa-miR-582-5p	1605	DAG1	hsa-miR-34b*	283298	OLFML1	hsa-miR-483-3p	136227	EMID2
hsa-miR-330-3p	4040	LRP6	hsa-miR-330-3p,hsa-miR-96	160518	DENND5B	hsa-miR-486-5p	283337	ZNF740	hsa-miR-141,hsa-miR-181d,hsa-miR-944	136319	LUZP6,mtpn
hsa-miR-330-3p	404636	FAM45A	hsa-miR-137,hsa-miR-425,hsa-miR-623	1608	Dgkg	hsa-miR-196a	283349	Rassf3	hsa-miR-1183	1366	cldn7
hsa-miR-330-3p	4067	LYN	hsa-miR-137	160897	Gpr180	hsa-miR-181a	283373	ankrd52	hsa-miR-513b	1373	Cps1
hsa-miR-330-3p	4076	Caprin1	hsa-miR-623	161	Ap2a2	hsa-miR-181a	283417	DPY19L2	hsa-miR-182	137695	TMEM68
hsa-miR-379	408	ARRB1	hsa-miR-137	161145	TMEM229B	hsa-miR-15b	283450	c12orf51	hsa-miR-513b	137868	SGCZ
hsa-miR-330-3p	4082	MARCKS	hsa-miR-544	1612	DAPK1	hsa-miR-486-5p	283464	GXYLT1	hsa-miR-384	137886	UBXN2B
hsa-miR-373	4087	SMAD2	hsa-miR-449a	161436	EML5	hsa-miR-25	283554	GPR137C	hsa-miR-1274b,hsa-miR-520d-5p	137970	UNC5D
hsa-miR-330-3p	4092	SMAD7	hsa-miR-449a	1620	DBC1	hsa-miR-93	283871	PGP	hsa-miR-637	138046	ralyl
hsa-miR-330-3p	4094	maf	hsa-miR-519d,hsa-miR-544	162073	Itpripl2	hsa-miR-769-5p	283971	CLEC18C	hsa-miR-182	138065	Rnf183
hsa-miR-506	4131	MAP1B	hsa-miR-802	1622	DBI	hsa-miR-181a	284273	ZADH2	hsa-miR-137	138429	PIP5KL1
hsa-miR-330-3p	4139	MARK1	hsa-miR-137,hsa-miR-623	162427	fam134c	hsa-miR-181a	284406	ZFP82	hsa-miR-182	1385	CREB1
hsa-miR-506	4144	mat2a	hsa-miR-802	162681	C18orf54	hsa-miR-196a	284611	Fam102b	hsa-miR-548e	1386	Atf2
hsa-miR-330-3p	4154	Mbnl1	hsa-miR-137	1627	DBN1	hsa-miR-627	284716	RIMKLA	hsa-miR-17	138639	PTPDC1
hsa-miR-378*	4171	mcm2	hsa-miR-631,hsa-miR-802	1629	DBT	hsa-miR-627	285513	GPRIN3	hsa-miR-200b	1387	CREBBP
hsa-miR-506	4204	mecp2	hsa-miR-544	163	AP2B1	hsa-miR-148b,hsa-miR-25	285527	FRYL	hsa-miR-21,hsa-miR-483-3p	1389	CREBL2
hsa-miR-508-5p	4209	MEF2D	hsa-miR-96	163259	DENND2C	hsa-miR-486-5p,hsa-miR-629	285668	FLJ37543	hsa-miR-182	139065	SLITRK4
hsa-miR-506	4214	MAP3K1	hsa-miR-544,hsa-miR-582-5p,hsa-miR-631,hsa-miR-802	163404	Lppr5	hsa-miR-425,hsa-miR-627	285704	rgmb	hsa-miR-944	139212	cxorf41
hsa-miR-508-5p	4254	KITLG	hsa-miR-137	163486	DENND1B	hsa-miR-181a	286	ank1	hsa-miR-513b	139285	Fam123b
hsa-miR-506	4281	MID1	hsa-miR-137,hsa-miR-375	163782	Kank4	hsa-miR-627	286336	FAM78A	hsa-miR-200b	1393	CRHBP
hsa-miR-506	4297	mll	hsa-miR-137	163882	Cnst	hsa-miR-15b	286343	C9orf150	hsa-miR-513b	139378	Gpr112
hsa-miR-506	4298	MLLT1	hsa-miR-183,hsa-miR-330-3p,hsa-miR-96	1641	DCX	hsa-miR-15b,hsa-miR-181a	2887	GRB10	hsa-miR-182	139411	PTCHD1
hsa-miR-508-5p	4303	FOXO4	hsa-miR-137,hsa-miR-582-5p	1654	DDX3X	hsa-miR-181a,hsa-miR-486-5p	2891	GRIA2	hsa-miR-1244,hsa-miR-17	1398	crk
hsa-miR-506	4306	NR3C2	hsa-miR-544	1655	DDX5	hsa-miR-629	2893	GRIA4	hsa-miR-137,hsa-miR-182,hsa-miR-429	1399	CRKL
hsa-miR-330-3p	4313	Mmp2	hsa-miR-330-3p,hsa-miR-582-5p,hsa-miR-623	1656	DDX6	hsa-miR-181a,hsa-miR-769-5p	2894	GRID1	hsa-miR-513b	1400	CRMP1
hsa-miR-330-3p	4330	mn1	hsa-miR-96	165679	C3orf57	hsa-miR-425	28964	GIT1	hsa-miR-637	1401	crp
hsa-miR-508-5p	4335	mnt	hsa-miR-137,hsa-miR-183,hsa-miR-626	1657	DMXL1	hsa-miR-181a	2898	grik2	hsa-miR-101	1404	HAPLN1
hsa-miR-508-5p	440574	C1orf151	hsa-miR-137	166614	Dclk2	hsa-miR-181a	28996	HIPK2	hsa-miR-384	140461	ASB8
hsa-miR-506	443	aspA	hsa-miR-137,hsa-miR-330-3p	166968	Mier3	hsa-miR-181a	28999	klf15	hsa-miR-1182	140680	C20orf96
hsa-miR-373	4520	MTF1	hsa-miR-206,hsa-miR-330-3p,hsa-miR-544,hsa-miR-582-5p	167227	dcp2	hsa-miR-15b	2902	GRIN1	hsa-miR-944	140690	CTCFL
hsa-miR-379,hsa-miR-506	4534	Mtm1	hsa-miR-137	1677	DFFB	hsa-miR-769-5p	29068	zbtb44	hsa-miR-520d-5p	140707	BRI3BP
hsa-miR-330-3p	4628	myh10	hsa-miR-330-3p	168455	FLJ36031	hsa-miR-181a	2911	GRM1	hsa-miR-425	140710	C20orf117
hsa-miR-379,hsa-miR-506	4651	Myo10	hsa-miR-519d	168850	ZNF800	hsa-miR-181a	2917	GRM7	hsa-miR-137	140730	rims4
hsa-miR-330-3p	4654	MYOD1	hsa-miR-137	1690	Coch	hsa-miR-34b*	29761	usp25	hsa-miR-513b	140733	macrod2
hsa-miR-330-3p,hsa-miR-508-5p	4779	NFE2L1	hsa-miR-183,hsa-miR-802	169026	SLC30A8	hsa-miR-30d*	29767	tmod2	hsa-miR-101	140739	UBE2F
hsa-miR-378*	4800	NFYA	hsa-miR-206	169611	OLFML2A	hsa-miR-425	29843	SENP1	hsa-miR-130b,hsa-miR-17	140767	NRSN1
hsa-miR-506	4807	NHLH1	hsa-miR-425,hsa-miR-519d,hsa-miR-623,hsa-miR-626	169792	Glis3	hsa-let-7b,hsa-miR-196a	29851	ICOS	hsa-miR-130b,hsa-miR-182	140775	Smcr8
hsa-miR-330-3p	4820	NKTR	hsa-miR-582-5p,hsa-miR-623	170302	ARX	hsa-miR-629	29888	STRN4	hsa-miR-17,hsa-miR-513b	1408	cry2
hsa-miR-506	4836	NMT1	hsa-miR-582-5p	170685	NUDT10	hsa-miR-196a	29904	eef2k	hsa-miR-19b	140803	TRPM6
hsa-miR-378*	4838	NODAL	hsa-miR-96	170692	ADAMTS18	hsa-miR-486-5p	29953	TRHDE	hsa-miR-137	140807	KRT72
hsa-miR-506	4863	NPAT	hsa-miR-582-5p	171019	ADAMTS19	hsa-miR-425	29954	POMT2	hsa-miR-182	140883	ZNF280B
hsa-miR-330-3p	490	ATP2B1	hsa-miR-631,hsa-miR-96	1718	DHCR24	hsa-miR-181a	29967	LRP12	hsa-miR-17,hsa-miR-382	140885	Sirpa
hsa-miR-330-3p	491	ATP2B2	hsa-miR-137	173	AFM	hsa-miR-181a,hsa-miR-196a	29970	SCHIP1	hsa-miR-548e	140890	SFRS12
hsa-miR-330-3p,hsa-miR-508-5p	4915	NTRK2	hsa-miR-330-3p,hsa-miR-96	1730	DIAPH2	hsa-miR-30d*,hsa-miR-425	29979	Ubqln1	hsa-miR-137,hsa-miR-382,hsa-miR-637	140901	Stk35
hsa-miR-330-3p	4916	NTRK3	hsa-miR-623	1739	DLG1	hsa-miR-769-5p	29993	Pacsin1	hsa-miR-425	142679	dusp19
hsa-miR-506	4926	NUMA1	hsa-miR-206,hsa-miR-626	1740	Dlg2	hsa-miR-181a	29994	Baz2b	hsa-miR-137	142891	SAMD8
hsa-miR-506	493	atp2b4	hsa-miR-375	1741	DLG3	hsa-miR-769-5p	30000	Tnpo2	hsa-miR-200b,hsa-miR-548e,hsa-miR-944	143187	vti1a
hsa-miR-330-3p,hsa-miR-506	494470	Rnf165	hsa-miR-330-3p	1743	DLST,DLSTP1	hsa-miR-627	30011	Sh3kbp1	hsa-miR-19b	1432	Mapk14
hsa-miR-506	4999	ORC2L	hsa-miR-330-3p	1745	dlx1	hsa-miR-486-5p	3021	H3f3b,LOC440926,LOC644914,LOC728914,h3f3a	hsa-miR-137	143241	DYDC1
hsa-miR-508-5p	5001	ORC5L	hsa-miR-582-5p	1749	DLX5	hsa-miR-627	3054	Hcfc1	hsa-miR-20a	143279	Hectd2
hsa-miR-506	5033	P4HA1	hsa-miR-330-3p	1750	DLX6	hsa-miR-425	3069	HDLBP	hsa-miR-20a*	143379	C10orf82
hsa-miR-330-3p,hsa-miR-506	50484	Rrm2b	hsa-miR-582-5p	1756	dmd	hsa-miR-486-5p	30815	ST6GALNAC6	hsa-miR-17,hsa-miR-200b	143384	C10orf46
hsa-miR-506	50614	GALNT9	hsa-miR-449a	1762	DMWD	hsa-miR-15b	31	ACACA	hsa-miR-137	1434	CSE1L
hsa-miR-506	50649	ARHGEF4	hsa-miR-623	1785	DNM2	hsa-miR-181a	3110	MNX1	hsa-miR-17	143458	LDLRAD3
hsa-miR-506	5069	PAPPA,PAPPAS	hsa-miR-137	1788	DNMT3A	hsa-miR-181a,hsa-miR-196a	3131	HLF	hsa-miR-101,hsa-miR-137	143570	XRRA1
hsa-miR-330-3p	5076	PAX2	hsa-miR-618	1789	DNMT3B	hsa-miR-181a	3145	HMBS	hsa-miR-101,hsa-miR-1183,hsa-miR-1244,hsa-miR-137,hsa-miR-200b	143684	fam76b
hsa-miR-373	5090	PBX3	hsa-miR-671-5p	1795	dock3	hsa-miR-196a	3159	HMGA1,LOC100130009	hsa-miR-141	1440	CSF3
hsa-miR-506	5100	PCDH8	hsa-miR-96	18	ABAT	hsa-miR-148b	317649	eif4e3	hsa-miR-137,hsa-miR-17,hsa-miR-181d,hsa-miR-19b	144108	SPTY2D1
hsa-miR-330-3p	5101	PCDH9	hsa-miR-519d	1808	Dpysl2	hsa-miR-425	3184	HNRNPD	hsa-miR-182	144110	TMEM86A
hsa-miR-506	51099	ABHD5	hsa-miR-330-3p	1809	Dpysl3	hsa-miR-196a	3202	HOXA5	hsa-miR-1183,hsa-miR-384	144348	ZNF664
hsa-miR-330-3p	5110	pcmt1	hsa-miR-137	1810	DR1	hsa-miR-196a	3204	HOXA7	hsa-miR-137	144402	CPNE8
hsa-miR-379	51100	sh3glb1	hsa-miR-21	182	JAG1	hsa-miR-196a	3205	HOXA9	hsa-miR-21	144453	BEST3
hsa-miR-330-3p	51141	Insig2	hsa-miR-330-3p	1821	DRP2	hsa-miR-181a	3207	HOXA11	hsa-miR-137	144455	E2F7
hsa-miR-330-3p	51147	Ing4	hsa-miR-137	1832	dsp	hsa-miR-196a	3216	HOXB6	hsa-miR-200b	144501	KRT80
hsa-miR-330-3p	51174	TUBD1	hsa-miR-183	1837	Dtna	hsa-miR-196a	3217	HOXB7	hsa-miR-513b	1452	csnk1a1
hsa-miR-330-3p	51188	SS18L2	hsa-miR-623,hsa-miR-802	1839	HBEGF	hsa-miR-181a,hsa-miR-196a	3218	HOXB8	hsa-miR-19b	145258	Gsc
hsa-miR-506	51201	ZDHHC2	hsa-miR-138,hsa-miR-571	1840	dtx1	hsa-miR-425	3222	HOXC5	hsa-miR-182	145270	PRIMA1
hsa-miR-330-3p	51208	cldn18	hsa-miR-137	1846	DUSP4	hsa-miR-181a,hsa-miR-196a	3224	Hoxc8	hsa-miR-141,hsa-miR-520d-5p	1454	CSNK1E
hsa-miR-508-5p	5122	PCSK1	hsa-miR-137	1847	dusp5	hsa-miR-15b	3229	HOXC13	hsa-miR-137,hsa-miR-17	145501	ism2
hsa-miR-330-3p	51230	phf20	hsa-miR-137,hsa-miR-21	1850	DUSP8	hsa-miR-181a,hsa-miR-425	3267	AGFG1	hsa-miR-137,hsa-miR-182	145508	c14orf145
hsa-miR-330-3p	51283	Bfar	hsa-miR-802	1852	DUSP9	hsa-miR-425	3268	AGFG2	hsa-miR-20a	145581	Lrfn5
hsa-miR-506	5129	Cdk18	hsa-miR-137	1856	DVL2	hsa-miR-181a,hsa-miR-30d	3309	HSPA5,LOC400750	hsa-miR-137,hsa-miR-141,hsa-miR-429	1456	Csnk1g3
hsa-miR-379*	51317	PHF21A	hsa-miR-623,hsa-miR-671-5p	1857	DVL3	hsa-miR-181a	331	XIAP	hsa-miR-760	1457	CSNK2A1P,Csnk2a1
hsa-miR-373	51341	ZBTB7A	hsa-miR-330-3p,hsa-miR-425,hsa-miR-544,hsa-miR-582-5p	1859	DYRK1A	hsa-miR-629	3316	Hspb2	hsa-miR-137,hsa-miR-182	145773	FAM81A
hsa-miR-506	5141	Pde4a	hsa-miR-330-3p	186	Agtr2	hsa-miR-181a	3337	DNAJB1	hsa-miR-637	145873	mesp2
hsa-miR-506	51422	PRKAG2	hsa-miR-330-3p,hsa-miR-519d	1869	E2F1	hsa-miR-181a	334	aplp2	hsa-miR-141,hsa-miR-182	146057	TTBK2
hsa-miR-506	5144	PDE4D	hsa-miR-138	1870	E2f2	hsa-miR-425	3371	TNC	hsa-miR-944	146183	OTOA
hsa-miR-330-3p	51440	HPCAL4	hsa-miR-138,hsa-miR-671-5p	1871	E2F3	hsa-miR-181a,hsa-miR-196a,hsa-miR-34b*	340419	rspo2	hsa-miR-200a,hsa-miR-520d-5p	1463	NCAN
hsa-miR-330-3p	51465	UBE2J1	hsa-miR-449a	1875	E2f5	hsa-miR-196a,hsa-miR-25	340481	ZDHHC21	hsa-miR-200b	146330	FBXL16
hsa-miR-506	51479	Ankfy1	hsa-miR-137	1876	e2f6	hsa-miR-196a	340485	Acer2,LOC645978	hsa-miR-20a	146434	Znf597
hsa-miR-330-3p	51514	dtl	hsa-miR-138,hsa-miR-96	1879	EBF1	hsa-miR-181a,hsa-miR-425	340533	KIAA2022	hsa-miR-137	146664	Mgat5b
hsa-miR-330-3p	5153	pde1b	hsa-miR-623	1889	ECE1	hsa-miR-181a	341208	Hephl1	hsa-miR-130b	146691	TOM1L2
hsa-miR-330-3p	51542	VPS54	hsa-miR-183,hsa-miR-96	19	ABCA1	hsa-let-7b	344558	SH3RF3	hsa-miR-200b	146713	HRNBP3
hsa-miR-330-3p	51559	NT5DC3	hsa-miR-582-5p	1902	lpar1	hsa-miR-181a	345557	PLCXD3	hsa-miR-141,hsa-miR-548e	146760	RTN4RL1
hsa-miR-330-3p	51582	AZIN1	hsa-miR-330-3p	1912	PHC2	hsa-miR-196a	347731	LRRTM3	hsa-miR-944	146862	UNC45B
hsa-miR-508-5p	51617	hmp19	hsa-miR-663	1917	EEF1A2	hsa-miR-196a,hsa-miR-425,hsa-miR-486-5p,hsa-miR-629	3479	Igf1	hsa-miR-17	146923	RUNDC1
hsa-miR-506	51621	KLF13	hsa-miR-137,hsa-miR-138,hsa-miR-582-5p	192670	EIF2C4	hsa-let-7b	3480	IGF1R	hsa-miR-17	147	adra1b
hsa-miR-506	51629	SLC25A39	hsa-miR-183	1938	Eef2	hsa-miR-769-5p	348174	Clec18a	hsa-miR-17	147179	WIPF2
hsa-miR-379	5163	PDK1	hsa-miR-137,hsa-miR-330-3p	1944	EFNA3	hsa-miR-181a	348980	HCN1	hsa-miR-137,hsa-miR-141,hsa-miR-384,hsa-miR-944	147339	c18orf25
hsa-miR-373	51631	luc7l2	hsa-miR-96	1946	EFNA5	hsa-miR-25	359	AQP2	hsa-miR-20a	147409	Dsg4
hsa-miR-506	51660	Brp44l	hsa-miR-137,hsa-miR-425,hsa-miR-544,hsa-miR-802,hsa-miR-96	1948	EFNB2	hsa-miR-425	36	ACADSB	hsa-miR-20b	147463	ankrd29
hsa-miR-508-5p	51701	nlk	hsa-miR-138,hsa-miR-582-5p,hsa-miR-623	1949	Efnb3	hsa-miR-181a	3609	ilf3	hsa-miR-17,hsa-miR-20a*	147495	Apcdd1
hsa-miR-330-3p	51727	CMPK1	hsa-miR-138,hsa-miR-183,hsa-miR-671-5p,hsa-miR-802	1951	Celsr3,Slc26a6	hsa-miR-196a	361	AQP4	hsa-miR-130b,hsa-miR-760	147808	ZNF784
hsa-miR-330-3p	51761	ATP8A2	hsa-miR-96	1952	CELSR2	hsa-miR-769-5p	3614	IMPDH1	hsa-miR-548e	1479	CSTF3
hsa-miR-330-3p	51776	ZAK	hsa-miR-137,hsa-miR-544,hsa-miR-582-5p	1955	MEGF9	hsa-miR-25	3622	ING2	hsa-miR-520d-5p	147906	Dact3
hsa-miR-330-3p	51809	Galnt7	hsa-miR-330-3p	195814	SDR16C5	hsa-miR-181a	3655	itga6	hsa-miR-182	147991	Dpy19l3
hsa-miR-508-5p	5217	pfn2	hsa-miR-21,hsa-miR-93	195828	znf367	hsa-miR-34b*	3664	irf6	hsa-miR-137	148252	DIRAS1
hsa-miR-506	5228	PGF	hsa-miR-137,hsa-miR-375,hsa-miR-802,hsa-miR-96	196	ahr	hsa-miR-181a	3675	ITGA3	hsa-miR-483-3p	148281	SYT6
hsa-miR-506	5286	pik3c2a	hsa-miR-21,hsa-miR-519d,hsa-miR-96	1960	EGR3	hsa-miR-627	3676	ITGA4	hsa-miR-101	148423	C1orf52
hsa-miR-330-3p	5295	Pik3r1	hsa-miR-582-5p,hsa-miR-802	196528	ARID2	hsa-miR-181a	3720	jarid2	hsa-miR-182,hsa-miR-520d-5p	148479	phf13
hsa-miR-506	5306	pitpna	hsa-miR-138	196740	C10orf72	hsa-miR-181a	3736	KCNA1	hsa-miR-137,hsa-miR-548e,hsa-miR-944	1487	Ctbp1
hsa-miR-330-3p	5324	PLAG1	hsa-miR-137	1968	eif2s3	hsa-miR-486-5p	374286	CDRT1	hsa-miR-101,hsa-miR-141,hsa-miR-200b,hsa-miR-513b,hsa-miR-548e	1488	CTBP2
hsa-miR-506,hsa-miR-508-5p	5326	LOC152845,PLAGL2	hsa-miR-544	197131	UBR1	hsa-miR-627	3745	KCNB1	hsa-miR-101,hsa-miR-17	148867	SLC30A7
hsa-miR-506	53344	CHIC1	hsa-miR-623	1973	EIF4A1,EIF4A1P4,SNORA67	hsa-miR-629	3746	Kcnc1	hsa-miR-520d-5p	1489	ctf1
hsa-miR-506	5339	LOC652460,PLEC	hsa-miR-618	1974	EIF4A2,LOC286512	hsa-miR-181a	374879	ZNF699	hsa-miR-19b	1490	CTGF
hsa-miR-506	5355	PLP2	hsa-miR-330-3p,hsa-miR-582-5p	1977	LOC100131565,LOC100131693,eif4e	hsa-let-7b,hsa-miR-25	3749	KCNC4	hsa-miR-101,hsa-miR-1244,hsa-miR-760	149041	RC3H1
hsa-miR-330-3p	5362	Plxna2	hsa-miR-138	1978	EIF4EBP1	hsa-miR-769-5p	375519	GJB7	hsa-let-7b,hsa-miR-1182,hsa-miR-200b,hsa-miR-513b	149076	ZNF362
hsa-miR-506	5371	LOC652346,PML	hsa-miR-21,hsa-miR-330-3p	1979	Eif4ebp2	hsa-miR-15b,hsa-miR-196a	3759	KCNJ2	hsa-miR-760	149175	MANEAL
hsa-miR-506	538	ATP7A	hsa-miR-582-5p	1982	EIF4G2	hsa-miR-25	3760	KCNJ3	hsa-miR-200b	149420	PDIK1L
hsa-miR-330-3p	5396	PRRX1	hsa-miR-330-3p,hsa-miR-375,hsa-miR-802,hsa-miR-96	1993	ELAVL2	hsa-miR-627	3768	KCNJ18,Kcnj12,LOC100131509	hsa-miR-141,hsa-miR-20a*	1495	Ctnna1
hsa-miR-506	54102	Clic6	hsa-miR-330-3p,hsa-miR-544,hsa-miR-571,hsa-miR-96	1994	ELAVL1	hsa-miR-425	376940	ZC3H6	hsa-miR-425	1500	CTNND1
hsa-miR-506	5411	PNN	hsa-miR-137,hsa-miR-582-5p,hsa-miR-623	1995	ELAVL3	hsa-miR-769-5p	3777	KCNK3	hsa-miR-137,hsa-miR-141,hsa-miR-17,hsa-miR-182	150094	Sik1
hsa-miR-330-3p	54112	GPR88	hsa-miR-375	1996	ELAVL4	hsa-miR-15b	3798	Kif5a	hsa-miR-101,hsa-miR-141,hsa-miR-429	1501	CTNND2
hsa-miR-330-3p	5412	ubl3	hsa-miR-623	199675	C19orf59	hsa-miR-181a	3840	KPNA4	hsa-miR-182,hsa-miR-200b	150275	Ccdc117
hsa-miR-506	54207	Kcnk10	hsa-miR-449a	199870	FAM76A	hsa-miR-181a	3842	tnpo1	hsa-miR-17,hsa-miR-182,hsa-miR-425,hsa-miR-637	150726	Fbxo41
hsa-miR-330-3p	54386	Terf2ip	hsa-miR-582-5p	2001	ELF5	hsa-miR-181a	3843	IPO5	hsa-miR-137,hsa-miR-17,hsa-miR-483-3p,hsa-miR-944	150864	fam117b
hsa-miR-506	54463	FAM134B	hsa-miR-623	200186	CRTC2	hsa-miR-627	387338	nsun4	hsa-miR-520d-5p	151	Adra2b
hsa-miR-330-3p	54470	Armcx6,LOC653354	hsa-miR-631	2002	elk1	hsa-miR-627	387640	c10orf140	hsa-miR-101,hsa-miR-1274b	151126	znf385b
hsa-miR-506	54476	rnf216	hsa-miR-519d	2004	ELK3	hsa-miR-769-5p	387700	SLC16A12	hsa-miR-429	151195	CCNYL1
hsa-miR-378*	54487	Dgcr8	hsa-miR-183,hsa-miR-330-3p,hsa-miR-544,hsa-miR-582-5p,hsa-miR-671-5p	200424	TET3	hsa-miR-34b*	387755	Insc	hsa-miR-384	151278	CCDC140
hsa-miR-506	54517	PUS7	hsa-miR-206	200539	Ankrd23	hsa-miR-93	387758	Fibin	hsa-miR-548e	151354	FAM84A,LOC653602
hsa-miR-373,hsa-miR-506	5465	PPARA	hsa-miR-544	200909	HTR3D	hsa-miR-181a	387856	C12orf68	hsa-miR-520d-5p	151473	SLC16A14
hsa-miR-506	54662	TBC1D13	hsa-miR-582-5p	200933	Fbxo45	hsa-miR-196a	387893	Setd8	hsa-miR-944	151516	ASPRV1
hsa-miR-373	54665	RSBN1	hsa-miR-138,hsa-miR-330-3p,hsa-miR-96	201627	Fam116a	hsa-miR-210	388115	C15orf52	hsa-miR-944	151531	UPP2
hsa-miR-378*	54749	Epdr1	hsa-miR-206	201895	C4orf34	hsa-let-7b	388228	Sbk1	hsa-miR-382,hsa-miR-513b,hsa-miR-944	151556	GPR155
hsa-miR-506	54756	IL17RD	hsa-miR-137,hsa-miR-96	201965	RWDD4A	hsa-miR-181a	388610	trnP1	hsa-miR-141	151887	Ccdc80
hsa-miR-330-3p	54765	TRIM44	hsa-miR-137,hsa-miR-138	2020	En2	hsa-miR-629	388662	SLC6A17	hsa-miR-429	151987	PPP4R2
hsa-miR-330-3p	54769	DIRAS2	hsa-miR-519d,hsa-miR-671-5p	202018	tapt1	hsa-miR-486-5p	389058	SP5	hsa-miR-182,hsa-miR-520d-5p	152	ADRA2C
hsa-miR-330-3p	54778	Rnf111	hsa-miR-330-3p	202459	OSTCL	hsa-miR-196a	389206	BEND4	hsa-miR-101,hsa-miR-130b,hsa-miR-137,hsa-miR-17	152006	Rnf38
hsa-miR-506	54788	DNAJB12	hsa-miR-137	202915	TMEM184A	hsa-miR-181a	389337	flj41603	hsa-miR-20a*,hsa-miR-373	152273	FGD5
hsa-miR-330-3p	54790	TET2	hsa-miR-663,hsa-miR-671-5p	203	ak1	hsa-miR-196a	389421	Lin28b	hsa-miR-1183,hsa-miR-200b,hsa-miR-520d-5p,hsa-miR-548e	152330	Cntn4
hsa-miR-506	54834	GDAP2	hsa-miR-137	203190	Lgi3	hsa-miR-629	3897	L1cam	hsa-miR-181d,hsa-miR-520d-5p	152404	Igsf11
hsa-miR-330-3p	54848	FLJ20184	hsa-miR-330-3p	203197	C9orf91	hsa-miR-486-5p	3899	AFF3	hsa-miR-1244,hsa-miR-137	152559	PAQR3
hsa-miR-330-3p,hsa-miR-508-5p	54855	FAM46C	hsa-miR-671-5p	203259	C9orf25	hsa-miR-15b	389941	C1QL3	hsa-miR-513b	152815	Thap6
hsa-miR-330-3p	54875	Cntln	hsa-miR-631,hsa-miR-96	2034	Epas1	hsa-miR-181a	3915	LAMC1	hsa-miR-101,hsa-miR-1244,hsa-miR-137,hsa-miR-141,hsa-miR-19b	153	ADRB1
hsa-miR-506	54888	nsun2	hsa-miR-802	203447	Nrk	hsa-miR-627	3927	LASP1	hsa-miR-137	153090	DAB2IP
hsa-miR-330-3p	54891	INO80D	hsa-miR-137,hsa-miR-138,hsa-miR-519d	2035	epb41	hsa-miR-181a	3930	LBR	hsa-miR-141	153129	slc38a9
hsa-miR-506	54893	MTMR10	hsa-miR-330-3p	203522	ddx26b	hsa-miR-486-5p	394	ARHGAP5	hsa-miR-101,hsa-miR-141	153222	C5orf41
hsa-miR-508-5p	54915	YTHDF1	hsa-miR-137,hsa-miR-425,hsa-miR-96	203523	ZNF449	hsa-miR-425,hsa-miR-769-5p	3976	LIF	hsa-miR-141,hsa-miR-20a,hsa-miR-760	153241	CEP120
hsa-miR-508-5p	54916	C14orf101	hsa-miR-137	203547	Vma21	hsa-miR-30d	399664	mex3d	hsa-miR-182,hsa-miR-200b,hsa-miR-944	153364	MBLAC2
hsa-miR-330-3p	54940	ociad1	hsa-miR-671-5p	2039	epb49	hsa-miR-629	399665	FAM102A	hsa-miR-182	1534	CYB561
hsa-miR-330-3p	5495	PPM1B	hsa-miR-96	2042	EPHA3	hsa-miR-210	399947	C11orf87	hsa-miR-944	153768	PRELID2
hsa-miR-330-3p	54954	FAM120C	hsa-miR-183,hsa-miR-519d	2043	EPHA4	hsa-miR-181a	4004	LMO1	hsa-miR-141,hsa-miR-425	153830	RNF145
hsa-miR-506	54956	PARP16	hsa-miR-519d	2044	Epha5	hsa-miR-25	4005	LMO2	hsa-miR-1183,hsa-miR-200b	154	ADRB2
hsa-miR-378*	54968	TMEM70	hsa-miR-137,hsa-miR-582-5p	2045	EPHA7	hsa-miR-15b	400629	TEX19	hsa-miR-182,hsa-miR-944	1540	CYLD
hsa-miR-506	55002	TMCO3	hsa-miR-137,hsa-miR-138	2046	Epha8	hsa-miR-627	400746	C1orf130	hsa-miR-1183	154007	SNRNP48
hsa-miR-330-3p,hsa-miR-506	55031	usp47	hsa-miR-330-3p,hsa-miR-618	204851	hipk1	hsa-miR-15b	4008	Lmo7	hsa-miR-429	154043	CNKSR3,MAGI1
hsa-miR-330-3p	55041	plekhb2	hsa-miR-137,hsa-miR-663	2049	EPHB3	hsa-miR-181a	4009	LMX1A	hsa-miR-181d,hsa-miR-384	154215	Nkain2
hsa-miR-506	55048	VPS37C	hsa-miR-623	2051	EPHB6	hsa-miR-769-5p	401190	RGS7BP	hsa-miR-1274b	1543	CYP1A1
hsa-miR-506	55083	KIF26B	hsa-miR-181b,hsa-miR-93	205327	c2orf69	hsa-miR-627	401265	KLHL31	hsa-miR-944	154313	c6orf165
hsa-miR-506	55095	SAMD4B	hsa-miR-137	205428	C3orf58	hsa-miR-196a	4014	LOR	hsa-miR-137	154467	C6orf129
hsa-miR-506	55119	PRPF38B	hsa-miR-519d,hsa-miR-631,hsa-miR-802	205564	Senp5	hsa-miR-425	4017	loxl2	hsa-miR-200b	1545	CYP1B1
hsa-miR-330-3p,hsa-miR-506	55156	ARMC1	hsa-miR-183,hsa-miR-582-5p,hsa-miR-671-5p,hsa-miR-802	205717	KIAA2018	hsa-miR-181a	401720	FIGNL2	hsa-miR-17,hsa-miR-182,hsa-miR-513b	154743	C7orf60
hsa-miR-330-3p	55159	RFWD3	hsa-miR-137,hsa-miR-582-5p,hsa-miR-623	2059	Eps8	hsa-miR-15b	402	arl2	hsa-miR-944	154796	amot
hsa-miR-330-3p	55167	MSL2	hsa-miR-137,hsa-miR-138,hsa-miR-330-3p,hsa-miR-96	2066	Erbb4	hsa-miR-196a	403313	PPAPDC2	hsa-miR-182	154881	KCTD7
hsa-miR-330-3p	55188	RIC8B	hsa-miR-330-3p,hsa-miR-631	2069	ereg	hsa-miR-181a,hsa-miR-425,hsa-miR-627	403341	ZBTB34	hsa-miR-101	155061	Znf746
hsa-miR-181a-2*	55190	NUDT11	hsa-miR-544	2072	ERCC4	hsa-miR-181a,hsa-miR-629	4040	LRP6	hsa-miR-141	155435	RBM33
hsa-miR-330-3p	55203	lgi2	hsa-miR-137,hsa-miR-544,hsa-miR-671-5p	208	akt2	hsa-miR-181a	4082	MARCKS	hsa-miR-520d-5p	156	ADRBK1
hsa-miR-330-3p	55216	c11orf57	hsa-miR-330-3p	2099	Esr1	hsa-miR-629	4084	MXD1	hsa-miR-1244	157	Adrbk2
hsa-miR-330-3p	55225	RAVER2	hsa-miR-137	2101	esrra	hsa-let-7b,hsa-miR-181a,hsa-miR-425,hsa-miR-486-5p,hsa-miR-769-5p	4087	SMAD2	hsa-miR-101,hsa-miR-944	157378	TMEM65
hsa-miR-506	55227	LRRC1	hsa-miR-137,hsa-miR-623,hsa-miR-671-5p,hsa-miR-96	2104	esrrg	hsa-miR-181a	4130	MAP1A	hsa-miR-1183,hsa-miR-200b	157506	RDH10
hsa-miR-508-5p	5523	Ppp2r3a	hsa-miR-582-5p	2115	etv1	hsa-miR-181a	4131	MAP1B	hsa-miR-101,hsa-miR-141,hsa-miR-17,hsa-miR-513b	157638	FAM84B
hsa-miR-506	55260	TMEM143	hsa-miR-544	2119	ETV5	hsa-miR-181a,hsa-miR-486-5p	4139	MARK1	hsa-miR-182,hsa-miR-548e	157657	C8orf37
hsa-miR-373	55284	UBE2W	hsa-miR-626	2120	ETV6	hsa-miR-34b*	4144	mat2a	hsa-miR-141,hsa-miR-182	157769	Fam91a1
hsa-miR-378*	55290	BRF2	hsa-miR-330-3p,hsa-miR-582-5p	2122	MECOM	hsa-miR-181a	4154	Mbnl1	hsa-miR-182,hsa-miR-200b*	158471	PRUNE2
hsa-miR-330-3p	5530	ppp3ca	hsa-miR-582-5p	2130	EWSR1,LOC284685	hsa-miR-181a	4163	MCC	hsa-miR-182	158747	Mospd2
hsa-miR-506	55313	CPPED1	hsa-miR-544,hsa-miR-582-5p	214	Alcam,LOC100133690	hsa-miR-25	4170	mcl1	hsa-miR-425	158763	ARHGAP36
hsa-miR-506	55326	AGPAT5	hsa-miR-519d	2145	EZH1	hsa-let-7b,hsa-miR-181a,hsa-miR-196a	4204	mecp2	hsa-miR-193b*,hsa-miR-520d-5p	159195	USP54
hsa-miR-181a-2*,hsa-miR-506	55332	DRAM1	hsa-miR-582-5p	2146	Ezh2	hsa-miR-196b,hsa-miR-627	4214	MAP3K1	hsa-miR-20a*	159686	CCDC147
hsa-miR-330-3p	55432	YOD1	hsa-miR-519d	2149	F2R	hsa-let-7b,hsa-miR-181a,hsa-miR-93	4215	MAP3K3	hsa-miR-17	1601	DAB2
hsa-miR-181a-2*	5544	PRB3	hsa-miR-449a	215	Abcd1	hsa-miR-769-5p	4239	mfap4	hsa-miR-1183,hsa-miR-200b,hsa-miR-384	1602	Dach1
hsa-miR-330-3p	55500	etnk1	hsa-miR-330-3p	2161	F12	hsa-miR-181a	4254	KITLG	hsa-miR-101,hsa-miR-137	1605	DAG1
hsa-miR-508-5p	55501	CHST12	hsa-miR-96	2162	F13A1	hsa-miR-486-5p	4281	MID1	hsa-miR-101,hsa-miR-182,hsa-miR-200b,hsa-miR-20a	160518	DENND5B
hsa-miR-506	55512	Smpd3	hsa-miR-375,hsa-miR-626	2181	ACSL3	hsa-miR-181a	4287	ATXN3	hsa-miR-944	1607	DGKB
hsa-miR-508-5p	55531	elmod1	hsa-miR-544	219287	FAM123A	hsa-miR-181a	4289	MKLN1	hsa-miR-101	160760	Pptc7
hsa-miR-330-3p	55558	Plxna3	hsa-miR-138	219539	Ypel4	hsa-miR-181a	4294	Map3k10	hsa-miR-137,hsa-miR-425,hsa-miR-637,hsa-miR-760	1608	Dgkg
hsa-miR-330-3p	55573	CDV3	hsa-miR-519d	2196	Fat2	hsa-miR-486-5p	4298	MLLT1	hsa-miR-137,hsa-miR-944	160897	Gpr180
hsa-miR-379	55585	Ube2q1	hsa-miR-544,hsa-miR-623	219623	tmem26	hsa-miR-181a	4299	AFF1	hsa-miR-1244	161142	Fam71d
hsa-miR-330-3p	55607	ppp1r9a	hsa-miR-330-3p,hsa-miR-802	219654	zcchc24	hsa-miR-181a	4323	MMP14	hsa-miR-137,hsa-miR-200b	161145	TMEM229B
hsa-miR-330-3p,hsa-miR-506	55614	KIF16B	hsa-miR-330-3p,hsa-miR-519d	219749	ZNF25	hsa-miR-34b*	4329	Aldh6a1	hsa-miR-384	161253	Rem2
hsa-miR-506	55625	ZDHHC7	hsa-miR-137	219771	CCNY	hsa-miR-15b	4335	mnt	hsa-miR-1274b,hsa-miR-130b	161357	MDGA2
hsa-miR-506	5563	prkaa2	hsa-miR-375	219790	RTKN2	hsa-miR-200a*	439921	mxra7	hsa-miR-101	161742	spred1
hsa-miR-330-3p	5565	PRKAB2	hsa-miR-137	219854	TMEM218	hsa-let-7b	440107	PLEKHG7	hsa-miR-101,hsa-miR-141,hsa-miR-373,hsa-miR-513b	162073	Itpripl2
hsa-miR-506	55652	SLC48A1	hsa-miR-671-5p	219972	Mpeg1	hsa-miR-425	441478	NRARP	hsa-miR-137,hsa-miR-17,hsa-miR-513b,hsa-miR-760	162427	fam134c
hsa-miR-330-3p	55658	RNF126	hsa-miR-425,hsa-miR-582-5p	2200	Fbn1	hsa-miR-196a	441518	FAM127C,LOC100128949	hsa-miR-137,hsa-miR-520d-5p	1627	DBN1
hsa-miR-506	55689	YEATS2	hsa-miR-519d	220042	C11orf82	hsa-miR-15b	444	asph	hsa-miR-17	163	AP2B1
hsa-miR-506	55701	FLJ10357	hsa-miR-137	2201	Fbn2	hsa-miR-181a	4440	MSI1	hsa-miR-20a*	163115	ZNF781
hsa-miR-330-3p	55706	Tmem48	hsa-miR-96	220107	Dleu7	hsa-miR-181a	4520	MTF1	hsa-miR-101,hsa-miR-513b,hsa-miR-625,hsa-miR-944	163404	Lppr5
hsa-miR-330-3p	55714	Odz3	hsa-miR-330-3p	2202	EFEMP1	hsa-miR-181a	460	Astn1	hsa-miR-137	163486	DENND1B
hsa-miR-506	55719	Fam178a	hsa-miR-137	220441	RNF152	hsa-miR-181a	4603	mybl1	hsa-miR-944	1635	dctD
hsa-miR-373	55723	ASF1B	hsa-miR-519d	220965	Fam13c	hsa-miR-181a	4628	myh10	hsa-miR-137,hsa-miR-520d-5p	163782	Kank4
hsa-miR-330-3p	55728	N4bp2	hsa-miR-449a	220972	MARCH8	hsa-miR-629	4629	MYH11	hsa-miR-137,hsa-miR-200b	163882	Cnst
hsa-miR-330-3p,hsa-miR-506	55740	Enah	hsa-miR-137,hsa-miR-425,hsa-miR-582-5p	220988	Hnrnpa3	hsa-miR-425	463	ZFHX3	hsa-miR-625	164	Ap1g1
hsa-miR-330-3p	55758	Rcor3	hsa-miR-138,hsa-miR-96	221037	JMJD1C	hsa-miR-181a	4643	MYO1E	hsa-miR-1274b,hsa-miR-141,hsa-miR-182,hsa-miR-520d-5p,hsa-miR-663b,hsa-miR-944	1641	DCX
hsa-miR-373	55783	FTSJD1	hsa-miR-96	221061	fam171a1	hsa-miR-34b*	4651	Myo10	hsa-miR-663b	164633	Cabp7
hsa-miR-379	55787	CXorf15	hsa-miR-138	221079	ARL5B	hsa-miR-769-5p	4656	MYOG	hsa-miR-513b	164832	Lonrf2
hsa-miR-508-5p	55796	Mbnl3	hsa-miR-582-5p	221092	HNRNPUL2	hsa-miR-196a	4660	PPP1R12B	hsa-miR-20a	165324	UBXN2A
hsa-miR-330-3p	55802	DCP1A	hsa-miR-137	221336	BEND6	hsa-miR-181a	4664	NAB1	hsa-miR-101,hsa-miR-137,hsa-miR-200b,hsa-miR-382,hsa-miR-520d-5p	1654	DDX3X
hsa-miR-330-3p	55810	FOXJ2	hsa-miR-544	221477	C6orf89	hsa-let-7b,hsa-miR-196a	4673	NAP1L1	hsa-miR-141,hsa-miR-20b	1655	DDX5
hsa-miR-508-5p	55824	pAG1	hsa-miR-137	221496	LEMD2	hsa-miR-425,hsa-miR-629	4684	Ncam1	hsa-miR-130b,hsa-miR-200b,hsa-miR-483-3p,hsa-miR-548e,hsa-miR-625	1656	DDX6
hsa-miR-506	55885	LMO3	hsa-miR-544	221656	KDM1B	hsa-miR-210	4697	Ndufa4	hsa-miR-182	165679	C3orf57
hsa-miR-330-3p	55891	Lenep	hsa-miR-137,hsa-miR-375,hsa-miR-519d,hsa-miR-623	221662	rbm24	hsa-miR-181a	472	ATM,LOC651610	hsa-miR-137,hsa-miR-182	1657	DMXL1
hsa-miR-508-5p	55920	RCC2	hsa-miR-671-5p	221718	C6orf218	hsa-miR-181a	4756	NEO1	hsa-miR-130b,hsa-miR-944	166336	prickle2
hsa-miR-330-3p	55922	NKRF	hsa-miR-138,hsa-miR-519d,hsa-miR-618,hsa-miR-96	221895	JAZF1	hsa-miR-210	4761	NEUROD2	hsa-miR-1182,hsa-miR-548e	166378	SPATA5
hsa-miR-330-3p,hsa-miR-506	5594	MAPK1	hsa-miR-544	221935	LOC730351,SDK1	hsa-miR-25	4763	NF1	hsa-miR-20a*	166379	BBS12
hsa-miR-330-3p	55959	SULF2	hsa-miR-137	221960	C7orf28A,C7orf28B,LOC100133775	hsa-miR-25	4774	NFIA	hsa-miR-382	1665	DHX15
hsa-miR-373	55970	GNG12	hsa-miR-93	222166	C7orf41	hsa-miR-486-5p	4779	NFE2L1	hsa-miR-137,hsa-miR-548e,hsa-miR-944	166614	Dclk2
hsa-miR-506	55974	RAG1AP1	hsa-miR-582-5p	222171	PRR15	hsa-miR-25	4781	NFIB	hsa-miR-182	166929	sgms2
hsa-miR-506	55998	NXF5	hsa-miR-571,hsa-miR-96	222223	KIAA1324L	hsa-miR-629	4799	NFX1	hsa-miR-137,hsa-miR-181d,hsa-miR-944	166968	Mier3
hsa-miR-330-3p	5602	MAPK10	hsa-miR-519d	222236	NAPEPLD	hsa-miR-627	4804	Ngfr	hsa-miR-141,hsa-miR-182	167227	dcp2
hsa-miR-330-3p	5607	Map2k5	hsa-miR-802	222255	Atxn7l1	hsa-miR-93	4807	NHLH1	hsa-miR-182	167691	LCA5
hsa-miR-330-3p	56134	PCDHA10,PCDHAC1,PCDHAC2,pcdha13	hsa-miR-330-3p	222484	LNX2	hsa-miR-196b	4833	NME4	hsa-miR-137	1677	DFFB
hsa-miR-330-3p	56135	PCDHA10,PCDHAC1,PCDHAC2,pcdha13	hsa-miR-138	222553	slc35f1	hsa-miR-181a	4853	Notch2	hsa-miR-513b	1678	TIMM8A
hsa-miR-330-3p	56136	PCDHA10,PCDHAC1,PCDHAC2,pcdha13	hsa-miR-671-5p	224	aldh3a2	hsa-miR-148b	4884	NPTX1	hsa-miR-141	167826	Olig3
hsa-miR-330-3p	56137	PCDHA12	hsa-miR-93	2245	fgd1	hsa-miR-196b	4893	NRAS	hsa-miR-17	168455	FLJ36031
hsa-miR-330-3p	56138	PCDHA11	hsa-miR-21	2246	fgf1	hsa-miR-769-5p	4916	NTRK3	hsa-miR-760	168667	BMPER
hsa-miR-330-3p	56139	PCDHA10,PCDHAC1,PCDHAC2,pcdha13	hsa-miR-21	225	ABCD2	hsa-miR-15b,hsa-miR-181a	492	Atp2b3	hsa-miR-137	1690	Coch
hsa-miR-330-3p	56140	PCDHA6,PCDHA8	hsa-miR-183	2254	FGF9	hsa-miR-25	493	atp2b4	hsa-miR-20a	169200	TMEM64
hsa-miR-330-3p	56141	PCDHA7	hsa-miR-137	2256	Fgf11	hsa-miR-769-5p	497190	CLEC18B	hsa-miR-520d-5p	169611	OLFML2A
hsa-miR-330-3p	56142	PCDHA6,PCDHA8	hsa-miR-330-3p,hsa-miR-802	2260	Fgfr1	hsa-miR-629	4976	Opa1	hsa-miR-425,hsa-miR-513b,hsa-miR-944	169792	Glis3
hsa-miR-330-3p	56143	PCDHA5	hsa-miR-137	2275	FHL3	hsa-miR-196a	4978	OPCML	hsa-miR-182	169981	Spin3
hsa-miR-330-3p	56144	PCDHA1,Pcdha4	hsa-miR-330-3p	2277	FIGF	hsa-miR-181a	4982	tnfrsf11b	hsa-miR-520d-5p	170302	ARX
hsa-miR-330-3p	56145	PCDHA3	hsa-miR-802	22794	Casc3	hsa-miR-25	5010	CLDN11	hsa-miR-101	170691	ADAMTS17
hsa-miR-330-3p	56146	PCDHA2	hsa-miR-623	22797	TFEC	hsa-miR-181a,hsa-miR-93	5048	Pafah1b1	hsa-miR-182	170692	ADAMTS18
hsa-miR-330-3p	56147	PCDHA1,Pcdha4	hsa-miR-330-3p	22806	IKZF3	hsa-miR-181a	50488	MINK1	hsa-miR-429	170954	KIAA1949
hsa-miR-330-3p	56203	LMOD3	hsa-miR-330-3p,hsa-miR-544,hsa-miR-582-5p,hsa-miR-623	22807	ikzf2	hsa-miR-181a,hsa-miR-425	5054	SERPINE1	hsa-miR-141,hsa-miR-760	171023	Asxl1
hsa-miR-330-3p	56252	YLPM1	hsa-miR-138	22808	mras	hsa-miR-93	50650	ARHGEF3	hsa-miR-429,hsa-miR-548e	171546	c14orf147
hsa-miR-330-3p	56261	GPCPD1	hsa-miR-449a	2281	Fkbp1b	hsa-miR-181a	5066	pam	hsa-miR-182,hsa-miR-760	1718	DHCR24
hsa-miR-378*	5627	proS1	hsa-miR-375,hsa-miR-582-5p	22822	phlda1	hsa-miR-181a	5074	pawr	hsa-miR-137	173	AFM
hsa-miR-330-3p	56888	KCMF1	hsa-miR-138	22823	MTF2	hsa-miR-196a	50809	HP1BP3	hsa-miR-182	1730	DIAPH2
hsa-miR-508-5p	56894	AGPAT3	hsa-miR-137	22829	NLGN4Y	hsa-miR-769-5p	5082	PDCL	hsa-miR-513b,hsa-miR-548e,hsa-miR-944	1734	dio2
hsa-miR-330-3p	56903	papolb	hsa-miR-206,hsa-miR-618	22834	ZNF652	hsa-miR-15b	50859	SPOCK3	hsa-miR-384	1739	DLG1
hsa-miR-506	56913	C1GALT1	hsa-miR-623	22836	RHOBTB3	hsa-miR-181a,hsa-miR-196a	5090	PBX3	hsa-miR-130b,hsa-miR-944	1740	Dlg2
hsa-miR-330-3p	56951	C5orf15	hsa-miR-181b	22841	Rab11fip2	hsa-miR-181a,hsa-miR-425	50937	cdon	hsa-miR-141,hsa-miR-513b	1741	DLG3
hsa-miR-330-3p	56952	PRTFDC1	hsa-miR-626	22843	PPM1E	hsa-miR-30d*	51	ACOX1	hsa-miR-19b,hsa-miR-513b,hsa-miR-520d-5p,hsa-miR-548e	1745	dlx1
hsa-miR-330-3p	56978	prdm8	hsa-miR-183,hsa-miR-519d,hsa-miR-544,hsa-miR-582-5p,hsa-miR-623,hsa-miR-671-5p	22848	aak1	hsa-miR-181a	51010	Exosc3	hsa-miR-520d-5p	1746	Dlx2
hsa-miR-506	56999	ADAMTS9	hsa-miR-137,hsa-miR-21,hsa-miR-802	22849	CPEB3	hsa-miR-181a,hsa-miR-34b*	51046	ST8SIA3	hsa-miR-382	1747	DLX3
hsa-miR-330-3p	57084	SLC17A6	hsa-miR-544	22850	adnp2	hsa-miR-425	51059	fam135b	hsa-miR-101,hsa-miR-200b,hsa-miR-483-3p,hsa-miR-513b	1756	dmd
hsa-miR-330-3p	57095	c1orf128	hsa-miR-375	22856	CHSY1	hsa-miR-181a	51060	TXNDC12	hsa-miR-520d-5p	1758	Dmp1
hsa-miR-330-3p	57097	parp11	hsa-miR-137,hsa-miR-183	22858	ICK	hsa-miR-769-5p	51086	FPGT,TNNI3K	hsa-miR-141	1762	DMWD
hsa-miR-330-3p	571	Bach1	hsa-miR-138,hsa-miR-183,hsa-miR-375	22859	LPHN1	hsa-miR-627	51087	YBX2	hsa-miR-17	1783	DYNC1LI2
hsa-miR-330-3p	57167	sall4	hsa-miR-330-3p	22862	FNDC3A	hsa-miR-181a	51088	klhl5	hsa-miR-17	1785	DNM2
hsa-miR-508-5p	57179	KIAA1191	hsa-miR-137,hsa-miR-375	22863	KIAA0831	hsa-miR-425	5110	pcmt1	hsa-miR-101,hsa-miR-137	1788	DNMT3A
hsa-miR-373,hsa-miR-506	57184	C15orf17	hsa-miR-582-5p,hsa-miR-618	22864	R3HDM2	hsa-miR-486-5p	51104	FAM108B1	hsa-miR-200b,hsa-miR-520d-5p,hsa-miR-548e,hsa-miR-760	1789	DNMT3B
hsa-miR-378*	57189	KIAA1147	hsa-miR-183,hsa-miR-93	22865	Slitrk3	hsa-miR-181a	51105	PHF20L1	hsa-miR-520d-5p	1793	DOCK1
hsa-miR-379	57214	KIAA1199	hsa-miR-623	22871	nlgn1	hsa-miR-629	51228	GLTPP1,gltP	hsa-miR-101,hsa-miR-19b,hsa-miR-520d-5p	1795	dock3
hsa-miR-506	57221	KIAA1244	hsa-miR-582-5p	22873	DZIP1	hsa-miR-15b,hsa-miR-196a	51230	phf20	hsa-miR-429	18	ABAT
hsa-miR-330-3p	57282	SLC4A10	hsa-miR-137,hsa-miR-623	22877	MLXIP	hsa-miR-181a	51232	Crim1	hsa-miR-181d	1804	Dpp6
hsa-miR-330-3p	5733	PTGER3	hsa-miR-330-3p,hsa-miR-582-5p	22878	KIAA1012	hsa-miR-181a,hsa-miR-425	51274	KLF3	hsa-miR-181d,hsa-miR-944	1808	Dpysl2
hsa-miR-330-3p	57338	JPH3	hsa-miR-137	2288	fkbp4	hsa-miR-25,hsa-miR-425	51277	DNAJC27	hsa-miR-101,hsa-miR-137,hsa-miR-141	1810	DR1
hsa-miR-330-3p	5737	PTGFR	hsa-miR-582-5p	22881	ANKRD6	hsa-miR-34b*	51284	TLR7	hsa-miR-20a	1812	DRD1
hsa-miR-330-3p	5738	Ptgfrn	hsa-miR-96	22882	ZHX2	hsa-miR-196a	51301	Gcnt4	hsa-miR-141,hsa-miR-637	1813	DRD2
hsa-miR-506	57403	RAB22A	hsa-miR-571	22885	Ablim3	hsa-miR-425	51317	PHF21A	hsa-miR-21,hsa-miR-944	182	JAG1
hsa-miR-330-3p,hsa-miR-373,hsa-miR-506,hsa-miR-508-5p	57459	Gatad2b	hsa-miR-425	22887	Foxj3	hsa-miR-196a	51361	HOOK1	hsa-miR-944	1822	ATN1
hsa-miR-330-3p	57460	ppm1h	hsa-miR-137	22889	kiaa0907	hsa-miR-181a	51441	YTHDF2	hsa-miR-182	1826	dscam
hsa-miR-506	57462	KIAA1161	hsa-miR-544,hsa-miR-571	2289	FKBP5	hsa-miR-486-5p	51455	REV1	hsa-miR-760	1831	GRAMD4,TSC22D3
hsa-miR-330-3p	5747	PTK2	hsa-miR-519d,hsa-miR-544,hsa-miR-623	22893	BAHD1	hsa-miR-181a	51465	UBE2J1	hsa-miR-137	1832	dsp
hsa-miR-330-3p	57478	USP31	hsa-miR-544,hsa-miR-802	22894	dis3	hsa-miR-196a	51473	DCDC2	hsa-miR-200b	1837	Dtna
hsa-miR-506	57488	Esyt2	hsa-miR-582-5p	2290	foxg1	hsa-miR-34b*	51493	c22orf28	hsa-miR-625,hsa-miR-637	1838	DTNB
hsa-miR-506	57491	AHRR,pdcd6	hsa-miR-582-5p	22902	RUFY3	hsa-miR-486-5p	51496	Ctdspl2	hsa-miR-182	1839	HBEGF
hsa-miR-506	57523	Nynrin	hsa-miR-425,hsa-miR-544,hsa-miR-631	22905	EPN2	hsa-miR-148b	51517	nckipsd	hsa-miR-101,hsa-miR-200b	1843	DUSP1
hsa-miR-506	57524	CASKIN1	hsa-miR-631	22916	NCBP2	hsa-miR-196a	5156	pdgfra	hsa-miR-17	1844	dusp2
hsa-miR-330-3p	57532	NUFIP2	hsa-miR-138,hsa-miR-519d,hsa-miR-582-5p,hsa-miR-671-5p,hsa-miR-802,hsa-miR-96	22919	Mapre1	hsa-miR-627	51560	rab6b	hsa-miR-141,hsa-miR-384	1845	DUSP3
hsa-miR-508-5p	57533	TBC1D14	hsa-miR-330-3p	22924	MAPRE3	hsa-miR-425	51566	ARMCX3	hsa-miR-137	1846	DUSP4
hsa-miR-330-3p	57552	NCEH1	hsa-miR-519d	22927	habp4	hsa-miR-196a	51633	OTUD6B	hsa-miR-101,hsa-miR-137,hsa-miR-944	1847	dusp5
hsa-miR-330-3p	57568	SIPA1L2	hsa-miR-138	22930	Rab3gap1	hsa-miR-181a	51652	RNF103,VPS24	hsa-miR-137,hsa-miR-17,hsa-miR-21	1850	DUSP8
hsa-miR-330-3p	57569	ARHGAP20	hsa-miR-623,hsa-miR-802,hsa-miR-96	22936	ELL2	hsa-miR-34b*	5167	Enpp1	hsa-miR-637	1852	DUSP9
hsa-miR-506	57592	znf687	hsa-miR-375,hsa-miR-519d,hsa-miR-582-5p	2294	FOXF1	hsa-miR-769-5p	51684	sufU	hsa-miR-137	1856	DVL2
hsa-miR-506	57599	WDR48	hsa-miR-137,hsa-miR-138,hsa-miR-582-5p,hsa-miR-631,hsa-miR-671-5p	22941	SHANK2	hsa-miR-181a	5170	PDPK1	hsa-miR-101,hsa-miR-17,hsa-miR-425,hsa-miR-520d-5p,hsa-miR-548e,hsa-miR-944	1859	DYRK1A
hsa-miR-105*	57600	FNIP2	hsa-miR-582-5p,hsa-miR-623,hsa-miR-626	2296	FOXC1	hsa-miR-181a,hsa-miR-25	51701	nlk	hsa-miR-548e	1861	TOR1A
hsa-miR-506	57606	SLAIN2	hsa-miR-582-5p	22986	SORCS3	hsa-miR-181a	5172	slc26a4	hsa-miR-17,hsa-miR-548e	1870	E2f2
hsa-miR-330-3p	57608	KIAA1462	hsa-miR-138,hsa-miR-449a,hsa-miR-96	22990	pcnx	hsa-miR-486-5p	51742	ARID4B	hsa-miR-1183,hsa-miR-1244,hsa-miR-141,hsa-miR-17,hsa-miR-200b,hsa-miR-520d-5p	1871	E2F3
hsa-miR-330-3p,hsa-miR-506	57609	DIP2B	hsa-miR-544	22996	TTC39A	hsa-miR-629	51752	ERAP1	hsa-miR-17,hsa-miR-181d	1875	E2f5
hsa-miR-330-3p	57616	TSHZ3	hsa-miR-137,hsa-miR-138	22998	LIMCH1	hsa-miR-181a	51762	RAB8B	hsa-miR-137	1876	e2f6
hsa-miR-506	57622	LRFN1	hsa-miR-330-3p,hsa-miR-519d	23001	WDFY3	hsa-miR-25,hsa-miR-425	51776	ZAK	hsa-miR-1244,hsa-miR-182,hsa-miR-520d-5p	1879	EBF1
hsa-miR-506	57630	sh3rf1	hsa-miR-183,hsa-miR-582-5p	23012	stk38l	hsa-miR-425	518	ATP5G3	hsa-miR-101	1889	ECE1
hsa-miR-330-3p,hsa-miR-373	57670	KIAA1549	hsa-miR-544	23017	FAIM2	hsa-miR-181a	51804	Six4	hsa-miR-760	1896	eda
hsa-miR-506	57674	RNF213	hsa-miR-631	2302	FOXJ1	hsa-miR-25	5205	Atp8b1	hsa-miR-101,hsa-miR-17,hsa-miR-429,hsa-miR-520d-5p	19	ABCA1
hsa-miR-330-3p	57678	GPAM	hsa-miR-626	23023	Tmcc1	hsa-miR-25	5210	Pfkfb4	hsa-miR-200b	1902	lpar1
hsa-miR-379	57684	Zbtb26	hsa-miR-375,hsa-miR-663	23025	UNC13A	hsa-miR-25	5223	pgam1	hsa-miR-513b,hsa-miR-520d-5p	1908	Edn3
hsa-miR-506	57687	VAT1L	hsa-miR-96	23026	Myo16	hsa-miR-425	5230	PGK1	hsa-miR-19b	1910	ednrb
hsa-miR-330-3p	57695	USP37	hsa-miR-137	23028	KDM1A	hsa-miR-629	5250	SLC25A3	hsa-miR-382,hsa-miR-548e	1915	EEF1A1,EEF1A1P24,EEF1A1P5,EEF1A1P9
hsa-miR-506	57699	CPNE5	hsa-miR-519d	23031	MAST3	hsa-miR-181a	5253	Phf2	hsa-miR-137	192670	EIF2C4
hsa-miR-506	5770	ptpn1	hsa-miR-206	23032	usp33	hsa-miR-181a	5255	PHKA1,PHKA1P1	hsa-miR-20a,hsa-miR-520d-5p,hsa-miR-625	192683	Scamp5
hsa-miR-506	57724	kiaa1632	hsa-miR-137,hsa-miR-330-3p,hsa-miR-519d	23035	PHLPP2	hsa-miR-486-5p	5292	Pim1	hsa-miR-200b	1942	EFNA1
hsa-miR-330-3p	5781	LOC344593,LOC442113,PTPN11	hsa-miR-138,hsa-miR-183,hsa-miR-631	23036	znf292	hsa-miR-486-5p	5295	Pik3r1	hsa-miR-137,hsa-miR-210	1944	EFNA3
hsa-miR-330-3p	57826	rap2c	hsa-miR-137	23037	Pdzd2	hsa-miR-181a	5316	Pknox1	hsa-miR-182	1946	EFNA5
hsa-miR-330-3p	57862	znf410	hsa-miR-330-3p	23040	MYT1L	hsa-miR-30d*	5322	PLA2G5	hsa-miR-17,hsa-miR-625	1947	efnb1
hsa-miR-330-3p	57863	CADM3	hsa-miR-582-5p,hsa-miR-623	23041	MON2	hsa-miR-34b*	5325	PLAGL1	hsa-miR-130b,hsa-miR-137,hsa-miR-17,hsa-miR-182,hsa-miR-200b,hsa-miR-425	1948	EFNB2
hsa-miR-378*	5810	RAD1	hsa-miR-571,hsa-miR-96	23042	PDXDC1	hsa-let-7b,hsa-miR-486-5p	5326	LOC152845,PLAGL2	hsa-miR-101	1949	Efnb3
hsa-miR-506	58155	ptbp2	hsa-miR-544,hsa-miR-671-5p	23048	Fnbp1	hsa-miR-181a	5328	PLAU	hsa-miR-17	1952	CELSR2
hsa-miR-506	5819	PVRL2	hsa-miR-183	23051	zhx3	hsa-miR-196a	53335	BCL11A	hsa-miR-101,hsa-miR-137,hsa-miR-141,hsa-miR-181d,hsa-miR-384,hsa-miR-944	1955	MEGF9
hsa-miR-506,hsa-miR-508-5p	5824	pex19	hsa-miR-626	23053	KIAA0913	hsa-miR-181a	53344	CHIC1	hsa-miR-21	195828	znf367
hsa-miR-378*	58475	Ms4a7	hsa-miR-623	23059	cluap1	hsa-miR-93	53347	LOC100134052,Ubash3a	hsa-miR-17	1959	Egr2
hsa-miR-506	58476	TP53INP2	hsa-miR-138,hsa-miR-582-5p,hsa-miR-626,hsa-miR-96	23060	znf609	hsa-miR-196a	53353	Lrp1b	hsa-miR-137,hsa-miR-182,hsa-miR-483-3p,hsa-miR-520d-5p	196	ahr
hsa-miR-330-3p	58480	RHOU	hsa-miR-96	23062	Gga2	hsa-miR-181a	5341	plek	hsa-miR-101,hsa-miR-1183,hsa-miR-182,hsa-miR-21,hsa-miR-429,hsa-miR-513b	1960	EGR3
hsa-miR-330-3p	58487	Crebzf	hsa-miR-544	23070	FTSJD2	hsa-miR-181a,hsa-miR-425	53944	CSNK1G1	hsa-miR-944	196074	METT5D1
hsa-miR-330-3p	58505	LOC646567,ostc	hsa-miR-183,hsa-miR-425	23071	ERP44	hsa-let-7b	540	Atp7b	hsa-miR-637	1961	Egr4
hsa-miR-330-3p	5883	RAD9A	hsa-miR-183,hsa-miR-330-3p,hsa-miR-544,hsa-miR-582-5p,hsa-miR-626,hsa-miR-96	2308	foxo1	hsa-miR-486-5p	54014	BRWD1	hsa-miR-182	196394	AMN1
hsa-miR-373	5887	RAD23B	hsa-miR-618	23081	KDM4C	hsa-miR-181a	5412	ubl3	hsa-miR-182	196441	Zfc3h1
hsa-miR-330-3p	5898	RALA	hsa-miR-206	23085	ERC1	hsa-miR-627	5414	Sept4	hsa-miR-17,hsa-miR-182,hsa-miR-429	1965	EIF2S1
hsa-miR-506	5900	RALGDS	hsa-miR-449a,hsa-miR-671-5p	23089	PEG10	hsa-miR-181a	5420	PODXL	hsa-miR-17,hsa-miR-200b	196527	Ano6
hsa-miR-330-3p	5906	RAP1A	hsa-miR-330-3p,hsa-miR-96	2309	FOXO3,foxo3b	hsa-miR-181a	5422	polA1	hsa-miR-101,hsa-miR-513b,hsa-miR-548e	196528	ARID2
hsa-miR-330-3p	5908	Rap1b	hsa-miR-330-3p,hsa-miR-425,hsa-miR-623	23090	ZNF423	hsa-let-7b	5433	Polr2d	hsa-miR-200b*	196740	C10orf72
hsa-miR-330-3p	5911	RAP2A	hsa-miR-183,hsa-miR-582-5p	23092	arhgap26	hsa-miR-181a	54331	GNG2	hsa-miR-137,hsa-miR-141	1968	eif2s3
hsa-miR-330-3p,hsa-miR-506	5912	RAP2B	hsa-miR-137,hsa-miR-618	23094	Sipa1l3	hsa-miR-769-5p	54361	WNT4	hsa-miR-141	1969	EPHA2
hsa-miR-506	59269	Hivep3	hsa-miR-330-3p	23095	KIF1B	hsa-miR-181a	54407	slc38a2	hsa-miR-382	196993	CT62
hsa-miR-508-5p	59274	Mesdc1	hsa-miR-519d	23096	IQSEC2	hsa-miR-30d	54442	KCTD5	hsa-miR-182,hsa-miR-944	197131	UBR1
hsa-miR-330-3p	5933	Rbl1	hsa-miR-137,hsa-miR-138	23097	CDK19	hsa-miR-15b	54443	Anln	hsa-miR-1274b	1975	EIF4B,EIF4BP7
hsa-miR-506	59336	prdm13	hsa-miR-519d	23105	FSTL4	hsa-miR-15b	54457	TAF7L	hsa-miR-182,hsa-miR-21	1979	Eif4ebp2
hsa-miR-330-3p	5937	RBMS1	hsa-miR-544,hsa-miR-571	23108	RAP1GAP2	hsa-miR-181a	54464	XRN1	hsa-miR-101,hsa-miR-17,hsa-miR-19b,hsa-miR-944	1982	EIF4G2
hsa-miR-506	5989	RFX1	hsa-miR-21,hsa-miR-519d	23111	spg20	hsa-miR-181a	54469	zfand6	hsa-miR-141,hsa-miR-182	1983	EIF5
hsa-miR-508-5p	6010	rho	hsa-miR-137,hsa-miR-138,hsa-miR-183,hsa-miR-330-3p,hsa-miR-375,hsa-miR-571,hsa-miR-582-5p,hsa-miR-623,hsa-miR-93	23112	TNRC6B	hsa-miR-196a	54471	SMCR7L	hsa-miR-141,hsa-miR-182,hsa-miR-429	1993	ELAVL2
hsa-miR-330-3p	6018	rlf	hsa-miR-137,hsa-miR-582-5p	23114	Nfasc	hsa-miR-181a	54495	TMX3	hsa-miR-1183,hsa-miR-182,hsa-miR-513b,hsa-miR-944	1994	ELAVL1
hsa-miR-330-3p	60684	c4orf41	hsa-miR-425,hsa-miR-631	23119	Hic2	hsa-let-7b	5452	Pou2f2	hsa-miR-137,hsa-miR-548e,hsa-miR-944	1995	ELAVL3
hsa-miR-508-5p	60685	ZFAND3	hsa-miR-137	23122	CLASP2	hsa-miR-629	54534	MRPL50	hsa-miR-141,hsa-miR-200b	1996	ELAVL4
hsa-miR-330-3p	6093	ROCK1,ROCK1P1	hsa-miR-93	23125	Camta2	hsa-miR-181a,hsa-miR-25	54541	ddit4	hsa-miR-141,hsa-miR-200b	1998	ELF2
hsa-miR-506	6195	RPS6KA1	hsa-miR-137	23131	GPATCH8	hsa-miR-769-5p	5457	POU4F1	hsa-miR-760	199953	TMEM201
hsa-miR-506	6237	Rras	hsa-miR-802	23133	PHF8	hsa-miR-25	546	Atrx	hsa-miR-182	20	ABCA2
hsa-miR-330-3p	6256	RXRA	hsa-miR-138,hsa-miR-93	23135	KDM6B	hsa-miR-196a	54619	CCNJ	hsa-miR-382	200035	NUDT17
hsa-miR-506	6259	RYK	hsa-miR-96	23136	EPB41L3	hsa-miR-425	54629	Fam63b	hsa-let-7b,hsa-miR-106b,hsa-miR-548e	200081	TXLNA
hsa-miR-506	6262	RYR2	hsa-miR-137	23140	ZZEF1	hsa-miR-181a	5465	PPARA	hsa-miR-101	2001	ELF5
hsa-miR-330-3p	6272	Sort1	hsa-miR-138,hsa-miR-330-3p	23142	dcun1d4	hsa-miR-25	54700	RRN3	hsa-miR-17	200132	Tctex1d1
hsa-miR-330-3p	6285	S100B	hsa-miR-137	23144	ZC3H3	hsa-miR-181a	54726	OTUD4	hsa-miR-760	200186	CRTC2
hsa-miR-508-5p	6310	ATXN1	hsa-miR-137	23151	GRAMD4,TSC22D3	hsa-miR-25	54788	DNAJB12	hsa-miR-483-5p	2002	elk1
hsa-miR-506	6319	scd	hsa-miR-449a,hsa-miR-663	23154	Ncdn	hsa-miR-629	54790	TET2	hsa-miR-1274b	200407	CREG2
hsa-miR-506	6330	SCN4B	hsa-miR-802	23157	Sept6	hsa-miR-196a,hsa-miR-425	54796	Bnc2	hsa-miR-101,hsa-miR-1183,hsa-miR-141,hsa-miR-17,hsa-miR-384,hsa-miR-483-3p,hsa-miR-513b,hsa-miR-520d-5p	200424	TET3
hsa-miR-373	6331	SCN5A	hsa-miR-663	23162	MAPK8IP3	hsa-miR-181a	54811	ZNF562	hsa-miR-101,hsa-miR-17,hsa-miR-19b,hsa-miR-429,hsa-miR-548e	200576	Pikfyve
hsa-miR-506	6332	SCN7A	hsa-miR-21	23164	LOC729143,Mprip	hsa-miR-181a	54812	AFTPH	hsa-miR-101	2006	Eln
hsa-miR-330-3p,hsa-miR-506	63874	abhd4	hsa-miR-330-3p	23167	EFR3A	hsa-miR-15b	54815	GATAD2A	hsa-miR-141	200734	SPRED2
hsa-miR-506	63893	UBE2O	hsa-miR-582-5p	2317	FLNB	hsa-let-7b	54823	C1orf26	hsa-miR-141	200844	C3orf67
hsa-miR-506	63895	Fam38b	hsa-miR-138	23170	TTLL12	hsa-miR-627	54841	BIVM	hsa-miR-513b,hsa-miR-520d-5p	200933	Fbxo45
hsa-miR-330-3p	63908	napB	hsa-miR-623	23172	Fam175b	hsa-miR-769-5p	54879	ST7L	hsa-miR-101,hsa-miR-200b	2012	emp1
hsa-miR-330-3p,hsa-miR-373	63976	Prdm16	hsa-miR-582-5p	23173	METAP1	hsa-miR-181a	54893	MTMR10	hsa-miR-17	201475	rab12
hsa-miR-379	64131	Xylt1	hsa-miR-138,hsa-miR-96	23174	ZCCHC14	hsa-miR-181a	54910	SEMA4C	hsa-miR-17,hsa-miR-182,hsa-miR-210	201627	Fam116a
hsa-miR-506	6416	MAP2K4	hsa-miR-623	23177	Cep68	hsa-miR-769-5p	54916	C14orf101	hsa-miR-182	2017	cttn
hsa-miR-330-3p	6418	LOC646817,set	hsa-miR-519d	23179	RGL1	hsa-miR-769-5p	54926	ube2r2	hsa-miR-1183,hsa-miR-1274b	201931	TMEM192
hsa-miR-330-3p	6422	Sfrp1	hsa-miR-137,hsa-miR-330-3p,hsa-miR-544,hsa-miR-96	23180	Rftn1	hsa-miR-196b,hsa-miR-425	54928	IMPAD1	hsa-miR-137,hsa-miR-182	201965	RWDD4A
hsa-miR-506	6425	SFRP5	hsa-miR-183	23181	dip2a	hsa-miR-200a*	5494	PPM1A	hsa-miR-137,hsa-miR-382,hsa-miR-513b,hsa-miR-944	2020	En2
hsa-miR-330-3p	6426	SFRS1	hsa-miR-626	23185	LARP4B	hsa-miR-181a,hsa-miR-486-5p	54941	RNF125	hsa-miR-141,hsa-miR-182	202018	tapt1
hsa-miR-506	64282	Papd5	hsa-miR-425,hsa-miR-544,hsa-miR-802	23186	RCOR1	hsa-miR-181a	5495	PPM1B	hsa-miR-760	2022	ENG
hsa-miR-506	6431	LOC644422,Sfrs6	hsa-miR-96	23187	PHLDB1	hsa-miR-627	54953	c1orf27	hsa-miR-944	202459	OSTCL
hsa-miR-330-3p	64328	XPO4	hsa-miR-138,hsa-miR-183	23189	KANK1,LOC647886	hsa-miR-181a	54954	FAM120C	hsa-miR-141,hsa-miR-384,hsa-miR-944	202559	khdrbs2
hsa-miR-330-3p	6434	TRA2B	hsa-miR-449a	2319	FLOT2	hsa-miR-629	54964	C1orf56	hsa-miR-1183,hsa-miR-137,hsa-miR-944	202915	TMEM184A
hsa-miR-506	64342	HS1BP3	hsa-miR-137	23190	UBXN4	hsa-miR-148b,hsa-miR-181a	5500	PPP1CB,SPDYA	hsa-miR-200b	203068	LOC442308,TUBBP1,TUBBP2,tubB
hsa-miR-506	64359	nxn	hsa-miR-137	23194	FBXL7	hsa-miR-181a	55031	usp47	hsa-miR-137	203190	Lgi3
hsa-miR-330-3p	643752	RAP1BL	hsa-miR-519d,hsa-miR-544	23197	FAF2	hsa-miR-181a	5504	Ppp1r2	hsa-miR-1183	203228	C9orf72
hsa-miR-330-3p	64393	zmat3	hsa-miR-96	23198	Psme4	hsa-miR-769-5p	55048	VPS37C	hsa-miR-200b,hsa-miR-760	203259	C9orf25
hsa-miR-330-3p	64420	SUSD1	hsa-miR-183,hsa-miR-330-3p	23199	KIAA0182	hsa-miR-93	55054	atg16l1	hsa-miR-200b	2033	EP300
hsa-miR-508-5p	64426	suds3	hsa-miR-137,hsa-miR-618	23200	Atp11b	hsa-miR-25	55084	Sobp	hsa-miR-182,hsa-miR-520d-5p	2034	Epas1
hsa-miR-373	64432	MRPS25	hsa-miR-519d	23201	fam168a	hsa-miR-181a	55102	ATG2B	hsa-miR-101	203447	Nrk
hsa-miR-330-3p	6468	FBXW4	hsa-miR-137	23209	Mlc1	hsa-miR-34b*	55103	ralgps2	hsa-miR-137,hsa-miR-520d-5p,hsa-miR-760	2035	epb41
hsa-miR-330-3p	64718	Unkl	hsa-miR-449a	23211	Zc3h4	hsa-miR-181a	55110	MAGOHB	hsa-miR-429	203522	ddx26b
hsa-miR-330-3p	6474	shox2	hsa-miR-137	23213	Sulf1	hsa-miR-486-5p	55150	C19orf73	hsa-miR-137,hsa-miR-425	203523	ZNF449
hsa-miR-330-3p	648	BMI1	hsa-miR-544	23215	Bat2l2	hsa-miR-210	55156	ARMC1	hsa-miR-137	203547	Vma21
hsa-miR-506	64850	AGXT2L1	hsa-miR-137	23216	TBC1D1	hsa-miR-181a,hsa-miR-425	55167	MSL2	hsa-miR-101,hsa-miR-130b,hsa-miR-625,hsa-miR-944	2036	EPB41L1
hsa-miR-330-3p	64919	BCL11B	hsa-miR-138,hsa-miR-330-3p,hsa-miR-544,hsa-miR-571	23220	Dtx4	hsa-miR-103-as	55206	Sbno1	hsa-miR-1274b	204	Ak2
hsa-miR-330-3p	65055	REEP1	hsa-miR-96	23224	SYNE2	hsa-let-7b	55208	DCUN1D2	hsa-miR-513b	2040	stom
hsa-miR-330-3p	6508	SLC4A3	hsa-miR-330-3p	23228	PLCL2	hsa-miR-196a	55216	c11orf57	hsa-miR-520d-5p	2041	EPHA1
hsa-miR-330-3p	6509	slc1a4	hsa-miR-330-3p	23229	ARHGEF9,LOC100134381	hsa-miR-196a	55225	RAVER2	hsa-miR-520d-5p	2043	EPHA4
hsa-miR-506	65109	Upf3b	hsa-miR-137	23232	TBC1D12	hsa-miR-181a	5523	Ppp2r3a	hsa-miR-137,hsa-miR-141,hsa-miR-182,hsa-miR-20a	2045	EPHA7
hsa-miR-330-3p	65125	LOC100132369,WNK1	hsa-miR-137	23235	sik2	hsa-miR-769-5p	55243	KIRREL	hsa-miR-1274b,hsa-miR-137,hsa-miR-944	2046	Epha8
hsa-miR-508-5p	6513	slc2a1	hsa-miR-137	23236	PLCB1	hsa-miR-196b	55260	TMEM143	hsa-miR-1274b,hsa-miR-137,hsa-miR-760	2049	EPHB3
hsa-miR-379	653319	KIAA0895L	hsa-miR-137	23243	ANKRD28	hsa-miR-181a	55279	ZNF654	hsa-miR-17	2050	EPHB4
hsa-miR-330-3p	6558	SLC12A2	hsa-miR-623	23248	Rprd2	hsa-miR-181a	5529	PPP2R5E	hsa-miR-513b	205327	c2orf69
hsa-miR-506	6576	slc25a1	hsa-miR-137,hsa-miR-544	23250	Atp11a	hsa-miR-627	55298	RNF121	hsa-miR-141,hsa-miR-520d-5p,hsa-miR-944	2054	stx2
hsa-miR-506	658	Bmpr1b	hsa-miR-137,hsa-miR-183,hsa-miR-544	23251	KIAA1024	hsa-miR-181a	55300	Pi4k2b	hsa-miR-101,hsa-miR-137,hsa-miR-382	205428	C3orf58
hsa-miR-506	6584	slc22a5	hsa-miR-138,hsa-miR-519d,hsa-miR-571	23252	OTUD3	hsa-miR-196a	55308	DDX19A	hsa-let-7b,hsa-miR-200b,hsa-miR-663b	205564	Senp5
hsa-miR-506	6585	slit1	hsa-miR-137,hsa-miR-519d,hsa-miR-544,hsa-miR-618	23253	ANKRD12	hsa-miR-15b	55321	c20orf46	hsa-miR-17,hsa-miR-429,hsa-miR-944	205717	KIAA2018
hsa-miR-330-3p,hsa-miR-373	659	bmpr2	hsa-miR-582-5p	23261	CAMTA1	hsa-miR-181a,hsa-miR-425	55327	LIN7C	hsa-miR-137,hsa-miR-200b	2059	Eps8
hsa-miR-330-3p	6594	SMARCA1	hsa-miR-519d	23263	MCF2L	hsa-miR-181a	55331	ACER3	hsa-miR-130b,hsa-miR-200b,hsa-miR-548e	2060	EPS15
hsa-miR-506	6599	SMARCC1	hsa-miR-138,hsa-miR-206,hsa-miR-519d	23264	ZC3H7B	hsa-miR-181a	5534	Ppp3r1	hsa-miR-760	206358	SLC36A1
hsa-miR-330-3p	65997	RASL11B	hsa-miR-330-3p,hsa-miR-582-5p,hsa-miR-96	23266	LPHN2	hsa-miR-181a	55361	PI4K2A	hsa-miR-130b,hsa-miR-17	2065	Erbb3
hsa-miR-330-3p	66008	TRAK2	hsa-miR-571,hsa-miR-582-5p	23271	camsap1l1	hsa-miR-181a,hsa-miR-196a	55432	YOD1	hsa-miR-101,hsa-miR-1244,hsa-miR-137,hsa-miR-182,hsa-miR-19b,hsa-miR-429,hsa-miR-483-3p,hsa-miR-513b,hsa-miR-520d-5p	2066	Erbb4
hsa-miR-330-3p	66036	Mtmr9	hsa-miR-137	23274	CLEC16A	hsa-miR-25	55435	AP1AR	hsa-miR-17	2069	ereg
hsa-miR-330-3p	6634	snrpd3	hsa-miR-138	23276	KLHL18	hsa-miR-181a	55466	Dnaja4	hsa-miR-944	2070	EYA4
hsa-miR-330-3p,hsa-miR-508-5p	6642	SNX1	hsa-miR-631	23277	kiaa0664	hsa-let-7b,hsa-miR-181a	55500	etnk1	hsa-miR-548e,hsa-miR-944	2078	ERG
hsa-miR-330-3p	6648	Sod2	hsa-miR-618	23279	NUP160	hsa-miR-15b	55526	DHTKD1	hsa-miR-137,hsa-miR-200b	208	akt2
hsa-miR-330-3p	6655	SOS2	hsa-miR-137,hsa-miR-138,hsa-miR-544,hsa-miR-671-5p	23281	Mtus2	hsa-miR-15b	55531	elmod1	hsa-miR-181d	2099	Esr1
hsa-miR-330-3p,hsa-miR-508-5p	6664	SOX11	hsa-miR-138	23286	WWC1	hsa-miR-34b*	55532	slc30a10	hsa-miR-137,hsa-miR-637	2101	esrra
hsa-miR-330-3p	6667	sp1	hsa-miR-330-3p,hsa-miR-96	23291	Fbxw11	hsa-miR-486-5p	55534	MAML3	hsa-miR-1183,hsa-miR-137,hsa-miR-141,hsa-miR-182,hsa-miR-384,hsa-miR-429,hsa-miR-944	2104	esrrg
hsa-miR-506	6668	sp2	hsa-miR-582-5p,hsa-miR-671-5p	23294	Anks1a	hsa-miR-25	55536	CDCA7L	hsa-miR-101,hsa-miR-181d,hsa-miR-429	2113	ETS1
hsa-miR-330-3p	6733	SRPK2	hsa-miR-626	23295	mgrn1	hsa-miR-196a	55573	CDV3	hsa-miR-200b,hsa-miR-520d-5p	2114	Ets2
hsa-miR-378*	6734	SRPR	hsa-miR-582-5p	23299	BICD2	hsa-miR-15b	55585	Ube2q1	hsa-miR-101,hsa-miR-17	2115	etv1
hsa-miR-506	677	zfp36l1	hsa-miR-671-5p	23302	WSCD1	hsa-miR-769-5p	5562	PRKAA1	hsa-miR-101,hsa-miR-1183,hsa-miR-1274b,hsa-miR-19b,hsa-miR-200b	2119	ETV5
hsa-miR-506	6789	STK4	hsa-miR-137	23305	Acsl6	hsa-miR-181a	55625	ZDHHC7	hsa-miR-181d,hsa-miR-944	2120	ETV6
hsa-miR-330-3p	6814	STXBP3	hsa-miR-138,hsa-miR-671-5p	23313	C22orf9	hsa-miR-181a	55629	LOC100131261,pnrc2	hsa-miR-1274b,hsa-miR-182	2122	MECOM
hsa-miR-330-3p,hsa-miR-506	6815	STYX	hsa-miR-449a	23314	SATB2	hsa-miR-181a	55636	chd7	hsa-miR-944	2131	ext1
hsa-miR-373	6839	Suv39h1	hsa-miR-623	23317	DNAJC13	hsa-miR-425	55654	Tmem127	hsa-miR-17	2138	Eya1
hsa-miR-330-3p	6861	Syt5	hsa-miR-96	2332	FMR1	hsa-miR-769-5p	55662	Hif1an	hsa-miR-20a*	2140	eya3
hsa-miR-330-3p	6866	TAC3	hsa-miR-183	23321	trim2	hsa-miR-425	55671	smek1	hsa-miR-513b	2145	EZH1
hsa-miR-330-3p	6891	TAP2	hsa-miR-137	23322	RPGRIP1L	hsa-miR-181a,hsa-miR-196a	55719	Fam178a	hsa-miR-101	2146	Ezh2
hsa-miR-330-3p	6907	tbl1x	hsa-miR-519d	23328	SASH1	hsa-miR-34b*	55722	CEP72	hsa-miR-384	2149	F2R
hsa-miR-506	6929	tcf3	hsa-miR-137,hsa-miR-181b,hsa-miR-183,hsa-miR-96	23338	Phf15	hsa-miR-93	55783	FTSJD1	hsa-miR-182	215	Abcd1
hsa-miR-508-5p	6938	TCF12	hsa-miR-330-3p,hsa-miR-519d	2334	AFF2	hsa-miR-486-5p	55787	CXorf15	hsa-miR-548e	2150	f2rl1
hsa-miR-506	6988	tctA	hsa-miR-21,hsa-miR-375	23341	Dnajc16	hsa-miR-30d*	55790	CSGALNACT1	hsa-miR-1244,hsa-miR-17	2152	F3
hsa-miR-330-3p	70	Actc1	hsa-miR-96	23344	Esyt1	hsa-miR-181a	5580	PRKCD	hsa-miR-182	2162	F13A1
hsa-miR-330-3p	7003	TEAD1	hsa-miR-519d	23345	SYNE1	hsa-miR-627	55800	SCN3B	hsa-miR-760	2170	fabp3
hsa-miR-330-3p	7021	TFAP2B	hsa-miR-206,hsa-miR-671-5p	23349	KIAA1045	hsa-miR-181a	5581	Prkce	hsa-miR-944	2178	FANCE
hsa-miR-506	7037	TFRC	hsa-miR-96	2335	fn1	hsa-miR-769-5p	55810	FOXJ2	hsa-miR-1183,hsa-miR-384,hsa-miR-513b	2181	ACSL3
hsa-miR-330-3p	7049	Tgfbr3	hsa-miR-330-3p,hsa-miR-519d	23350	SR140	hsa-miR-425	55841	WWC3	hsa-miR-17,hsa-miR-944	2182	Acsl4
hsa-miR-330-3p	7052	tgm2	hsa-miR-330-3p	23351	khnyn	hsa-miR-181a	55858	TMEM165	hsa-miR-520d-5p	2186	BPTF
hsa-miR-506	7068	thrB	hsa-miR-671-5p	23352	UBR4	hsa-let-7b	5586	pkn2	hsa-miR-193b*	219	ALDH1B1
hsa-miR-330-3p	7077	timp2	hsa-miR-449a,hsa-miR-519d,hsa-miR-582-5p	23358	usp24	hsa-miR-196a	55860	ACTR10	hsa-miR-106b	219287	FAM123A
hsa-miR-506	7082	TJP1	hsa-miR-519d	23359	fam189a1	hsa-miR-181a	55885	LMO3	hsa-miR-17	219539	Ypel4
hsa-miR-330-3p	7095	SEC62	hsa-miR-330-3p	23360	FNBP4	hsa-miR-181a	55917	CTTNBP2NL	hsa-miR-483-3p	2196	Fat2
hsa-miR-373	7101	nr2e1	hsa-miR-544,hsa-miR-623	23361	ZNF629	hsa-miR-15b	5592	PRKG1	hsa-miR-382,hsa-miR-944	219623	tmem26
hsa-miR-506	7165	TPD52L2	hsa-miR-183,hsa-miR-330-3p	23362	PSD3	hsa-miR-196a	55920	RCC2	hsa-miR-200a,hsa-miR-200b,hsa-miR-513b,hsa-miR-663b	219654	zcchc24
hsa-miR-506	7182	NR2C2	hsa-miR-21,hsa-miR-375	23365	ARHGEF12	hsa-miR-181a	55964	SEPT3	hsa-miR-384	219699	Unc5b
hsa-miR-330-3p	7227	TRPS1	hsa-miR-330-3p	23366	kiaa0895	hsa-let-7b	5597	MAPK6	hsa-miR-137	219771	CCNY
hsa-miR-506	7275	TUB	hsa-miR-626	23368	PPP1R13B	hsa-miR-769-5p	55998	NXF5	hsa-miR-548e	219790	RTKN2
hsa-miR-330-3p	728603	FRMPD2,FRMPD2L1,FRMPD2L2	hsa-miR-330-3p	23369	PUM2	hsa-miR-15b	5604	MAP2K1	hsa-miR-944	219833	C11orf45
hsa-miR-330-3p	728798	FRMPD2,FRMPD2L1,FRMPD2L2	hsa-miR-137,hsa-miR-183	23370	ARHGEF18	hsa-miR-181a	56130	PCDHB6	hsa-miR-137	219854	TMEM218
hsa-miR-506	729830	FAM160A1	hsa-miR-544	23379	KIAA0947	hsa-miR-15b,hsa-miR-181a	56134	PCDHA10,PCDHAC1,PCDHAC2,pcdha13	hsa-miR-101	220	ALDH1A3
hsa-miR-330-3p	7326	ube2g1	hsa-miR-206,hsa-miR-330-3p	23380	srgap2	hsa-miR-15b,hsa-miR-181a	56135	PCDHA10,PCDHAC1,PCDHAC2,pcdha13	hsa-miR-101,hsa-miR-182,hsa-miR-382,hsa-miR-425,hsa-miR-513b,hsa-miR-944	2200	Fbn1
hsa-miR-506	7327	UBE2G2	hsa-miR-137,hsa-miR-138	23382	AHCYL2	hsa-miR-15b,hsa-miR-181a	56136	PCDHA10,PCDHAC1,PCDHAC2,pcdha13	hsa-miR-101,hsa-miR-137	2201	Fbn2
hsa-miR-506	7421	VDR	hsa-miR-137	23386	NUDCD3	hsa-miR-15b,hsa-miR-181a	56137	PCDHA12	hsa-miR-137	220441	RNF152
hsa-miR-330-3p,hsa-miR-506,hsa-miR-508-5p	745	C11orf9	hsa-miR-183,hsa-miR-330-3p	23387	SIK3	hsa-miR-15b,hsa-miR-181a	56138	PCDHA11	hsa-miR-17,hsa-miR-182	220963	SLC16A9
hsa-miR-373	7465	wee1	hsa-miR-544	23389	Med13l	hsa-miR-15b,hsa-miR-181a	56139	PCDHA10,PCDHAC1,PCDHAC2,pcdha13	hsa-miR-520d-5p	220965	Fam13c
hsa-miR-330-3p,hsa-miR-508-5p	7468	Whsc1	hsa-miR-449a,hsa-miR-96	23390	ZDHHC17	hsa-miR-15b,hsa-miR-181a	56140	PCDHA6,PCDHA8	hsa-miR-17	220972	MARCH8
hsa-miR-330-3p	7504	XK	hsa-miR-183	23392	KIAA0368	hsa-miR-15b,hsa-miR-181a	56141	PCDHA7	hsa-miR-101,hsa-miR-1183,hsa-miR-137,hsa-miR-425,hsa-miR-513b,hsa-miR-548e	220988	Hnrnpa3
hsa-miR-330-3p	7520	XRCC5	hsa-miR-138	23403	Fbxo46	hsa-miR-15b,hsa-miR-181a	56142	PCDHA6,PCDHA8	hsa-miR-17	221002	RASGEF1A
hsa-miR-330-3p,hsa-miR-508-5p	753	C18orf1	hsa-miR-330-3p,hsa-miR-425,hsa-miR-544,hsa-miR-582-5p	23405	DICER1	hsa-miR-15b,hsa-miR-181a	56143	PCDHA5	hsa-miR-17	221035	REEP3
hsa-miR-330-3p	7533	YWHAH	hsa-miR-138	23406	cotl1	hsa-miR-15b,hsa-miR-181a	56144	PCDHA1,Pcdha4	hsa-miR-182,hsa-miR-200a	221037	JMJD1C
hsa-miR-506	754	Pttg1ip	hsa-miR-138,hsa-miR-623	23411	sirt1	hsa-miR-15b,hsa-miR-181a	56145	PCDHA3	hsa-miR-182	221061	fam171a1
hsa-miR-330-3p	7541	zfp161	hsa-miR-183	23413	NCS1	hsa-miR-15b,hsa-miR-181a	56146	PCDHA2	hsa-miR-513b	221191	Klkbl4
hsa-miR-330-3p	7555	CNBP	hsa-miR-137,hsa-miR-138,hsa-miR-183,hsa-miR-802	23414	Zfpm2	hsa-miR-15b,hsa-miR-181a	56147	PCDHA1,Pcdha4	hsa-miR-513b	221322	c6orf170
hsa-miR-506	757	TMEM50B	hsa-miR-330-3p	2342	Fntb	hsa-miR-181a	56180	MOSPD1	hsa-miR-137	221336	BEND6
hsa-miR-373	7586	ZKSCAN1	hsa-miR-137	23424	tdrd7	hsa-miR-25	56253	CRTAM	hsa-miR-137	221496	LEMD2
hsa-miR-330-3p	768211	Rell1	hsa-miR-544,hsa-miR-663,hsa-miR-96	23428	SLC7A8	hsa-miR-196a	56261	GPCPD1	hsa-miR-17	221504	Zbtb9
hsa-miR-506	7703	PCGF2	hsa-miR-626	23429	RYBP	hsa-miR-629	5638	Prrg1	hsa-miR-760	221613	HIST1H2AA
hsa-miR-330-3p	7707	ZNF148	hsa-miR-137,hsa-miR-330-3p	23435	TARDBP	hsa-miR-181a	5660	PSAP	hsa-miR-20a*	221656	KDM1B
hsa-miR-330-3p	771	ca12	hsa-miR-375,hsa-miR-544,hsa-miR-623	23440	otp	hsa-miR-486-5p	5662	psd	hsa-miR-137,hsa-miR-141,hsa-miR-548e	221662	rbm24
hsa-miR-506	7716	vezf1	hsa-miR-544	23443	SLC35A3	hsa-miR-769-5p	56649	TMPRSS4	hsa-miR-520d-5p	2218	FKTN
hsa-miR-508-5p	775	CACNA1C,LOC100131098	hsa-miR-582-5p	23446	slc44a1	hsa-let-7b	56666	PANX2	hsa-miR-200b	221830	twistnb
hsa-miR-379	7763	LOC732229,ZFAND5	hsa-miR-137	23452	ANGPTL2	hsa-miR-486-5p	56829	ZC3HAV1	hsa-miR-17,hsa-miR-760,hsa-miR-944	221833	SP8
hsa-miR-330-3p	7776	znf236	hsa-miR-183	23456	ABCB10	hsa-miR-629	5683	psmA2	hsa-miR-182,hsa-miR-200b	221895	JAZF1
hsa-miR-330-3p	7803	ptp4a1	hsa-miR-137	23463	icmt	hsa-let-7b	56834	GPR137	hsa-miR-141	221914	Gpc2
hsa-miR-330-3p	7804	LRP8	hsa-miR-330-3p,hsa-miR-425,hsa-miR-96	23466	cbx6	hsa-miR-627	56882	CDC42SE1	hsa-miR-1183,hsa-miR-200b,hsa-miR-548e	221937	Foxk1
hsa-miR-330-3p	7805	LAPTM5	hsa-miR-330-3p	23467	nptxr	hsa-miR-181a,hsa-miR-210	56888	KCMF1	hsa-miR-200b	221938	MMD2
hsa-miR-506	7832	BTG2	hsa-miR-137,hsa-miR-183,hsa-miR-582-5p	23469	PHF3	hsa-miR-181a	56889	TM9SF3	hsa-miR-137	221960	C7orf28A,C7orf28B,LOC100133775
hsa-miR-330-3p	7855	fzd5	hsa-miR-181b,hsa-miR-626,hsa-miR-631,hsa-miR-671-5p	23492	CBX7	hsa-miR-769-5p	56895	AGPAT4	hsa-miR-182	222166	C7orf41
hsa-miR-508-5p	7871	SLMAP	hsa-miR-137	23493	HEY2,LOC100129733	hsa-miR-181a	56907	SPIRE1	hsa-miR-17	222171	PRR15
hsa-miR-506	78997	GDAP1L1	hsa-miR-138,hsa-miR-802	23499	MACF1	hsa-miR-181a	56935	C11orf75,LOC728675	hsa-miR-182	222223	KIAA1324L
hsa-miR-330-3p	79001	VKORC1	hsa-miR-138	23500	DAAM2	hsa-miR-181a	56946	C11orf30	hsa-miR-1182,hsa-miR-1183,hsa-miR-130b,hsa-miR-141,hsa-miR-17,hsa-miR-384,hsa-miR-944	222255	Atxn7l1
hsa-miR-373	79026	ahnak	hsa-miR-183,hsa-miR-375,hsa-miR-519d	23503	ZFYVE26	hsa-miR-181a	56963	rgma	hsa-miR-520d-5p	222389	BEND7
hsa-miR-506	79038	ZFYVE21	hsa-miR-183	23504	RIMBP2	hsa-miR-486-5p	56970	ATXN7L3	hsa-miR-1183	222484	LNX2
hsa-miR-330-3p	79066	Mett10d	hsa-miR-137,hsa-miR-330-3p	23506	KIAA0240	hsa-miR-425	56978	prdm8	hsa-miR-181d,hsa-miR-384	222553	slc35f1
hsa-miR-506	79156	PLEKHF1	hsa-miR-137,hsa-miR-330-3p,hsa-miR-519d	23508	ttc9	hsa-miR-181a	56995	TULP4	hsa-miR-141	222658	KCTD20
hsa-miR-508-5p	79157	MFSD11	hsa-miR-137	23512	SUZ12	hsa-miR-196a	57003	Ccdc47	hsa-miR-637	222663	SCUBE3
hsa-miR-330-3p	7942	TFEB	hsa-miR-582-5p	23513	scrib	hsa-miR-196a	571	Bach1	hsa-miR-520d-5p,hsa-miR-944	2230	FDX1
hsa-miR-330-3p	79570	NKAIN1	hsa-miR-582-5p,hsa-miR-618	23516	slc39a14	hsa-miR-627	57125	PLXDC1	hsa-miR-101,hsa-miR-520d-5p	2243	FGA
hsa-miR-506	79576	NKAP	hsa-miR-582-5p	23522	MYST4	hsa-miR-181a	57144	pak7	hsa-miR-200b	2245	fgd1
hsa-miR-378*	79648	MCPH1	hsa-miR-544	23529	CLCF1	hsa-miR-181a	57148	RALGAPB	hsa-miR-21,hsa-miR-760	2246	fgf1
hsa-miR-506	79664	NARG2	hsa-miR-96	23541	Sec14l2	hsa-miR-181a	57149	lyrm1	hsa-miR-17	2249	FGF4
hsa-miR-330-3p	79665	DHX40,LOC100134387	hsa-miR-582-5p	23543	RBM9	hsa-miR-34b*	57151	LYZL6	hsa-miR-1244,hsa-miR-21	225	ABCD2
hsa-miR-506	79666	plekhf2	hsa-miR-330-3p	23548	TTC33	hsa-miR-25	57157	phtf2	hsa-miR-520d-5p	2250	FGF5
hsa-miR-373	79668	PARP8	hsa-miR-138	2355	Fosl2	hsa-miR-769-5p	57172	Camk1g	hsa-miR-1244	2252	FGF7P2,Fgf7,LOC100132771
hsa-miR-330-3p	79677	SMC6	hsa-miR-582-5p	23551	RASD2	hsa-miR-627	57178	Zmiz1	hsa-miR-182	2254	FGF9
hsa-miR-378*	79685	SAP30L	hsa-miR-330-3p	23560	GTPBP4	hsa-miR-425	57181	SLC39A10	hsa-miR-137	2256	Fgf11
hsa-miR-506	79695	GALNT12	hsa-miR-96	23576	DDAH1	hsa-miR-769-5p	57186	RALGAPA2	hsa-miR-520d-5p,hsa-miR-548e	2261	fgfr3
hsa-miR-506	79701	C17orf101	hsa-miR-137,hsa-miR-21	23592	LEMD3	hsa-let-7b	57187	Thoc2	hsa-miR-137	2275	FHL3
hsa-miR-330-3p	79718	TBL1XR1	hsa-miR-671-5p	23594	ORC6L	hsa-miR-15b	57188	Adamtsl3	hsa-miR-182,hsa-miR-513b	2277	FIGF
hsa-miR-330-3p	7976	fzd3	hsa-miR-544,hsa-miR-626,hsa-miR-671-5p,hsa-miR-96	23603	CORO1C	hsa-miR-181a,hsa-miR-629	57198	ATP8B2	hsa-miR-101	22795	NID2
hsa-miR-330-3p	79776	ZFHX4	hsa-miR-138	23604	DAPK2	hsa-miR-196a	57209	ZNF248	hsa-miR-429,hsa-miR-520d-5p	22797	TFEC
hsa-miR-378*	79791	FBXO31	hsa-miR-137,hsa-miR-181b	23607	CD2AP	hsa-let-7b	57216	Vangl2	hsa-miR-181d,hsa-miR-548e	2280	FKBP1A
hsa-miR-506	79796	ALG9	hsa-miR-137,hsa-miR-582-5p	23609	mkrn2	hsa-miR-425,hsa-miR-769-5p	5727	ptch1	hsa-miR-101,hsa-miR-141,hsa-miR-200b,hsa-miR-513b,hsa-miR-520d-5p,hsa-miR-944	22807	ikzf2
hsa-miR-330-3p	79828	Mettl8	hsa-miR-425,hsa-miR-582-5p	23633	KPNA6	hsa-miR-486-5p	5728	PTENP1,pten	hsa-miR-182	22808	mras
hsa-miR-506	79832	QSER1	hsa-miR-96	23637	RABGAP1	hsa-miR-181a	57335	ZNF286A	hsa-miR-101	22822	phlda1
hsa-miR-506	79834	SGK269	hsa-miR-137	23648	LOC100131851,SSBP3	hsa-miR-25	57336	ZNF287	hsa-miR-141,hsa-miR-200b	22823	MTF2
hsa-miR-506	79837	PIP4K2C	hsa-miR-138	23654	plxnb2	hsa-miR-93	5738	Ptgfrn	hsa-miR-137,hsa-miR-513b,hsa-miR-520d-5p	22829	NLGN4Y
hsa-miR-506	79848	CSPP1	hsa-miR-582-5p	23657	SLC7A11	hsa-miR-629	5740	Ptgis	hsa-miR-200b,hsa-miR-520d-5p	22834	ZNF652
hsa-miR-379*	79848		hsa-miR-330-3p,hsa-miR-623	23658	LSM5	hsa-miR-181a,hsa-miR-196a	57448	birc6	hsa-miR-182	22835	ZFP30
hsa-miR-330-3p	79869	CPSF7	hsa-miR-137,hsa-miR-449a	23659	PLA2G15	hsa-miR-25	57453	Dscaml1	hsa-miR-520d-5p,hsa-miR-944	22836	RHOBTB3
hsa-miR-181a-2*,hsa-miR-330-3p	79892	c10orf119	hsa-miR-582-5p,hsa-miR-96	23678	SGK3	hsa-miR-181a,hsa-miR-25,hsa-miR-486-5p	57468	SLC12A5	hsa-miR-101,hsa-miR-141,hsa-miR-548e,hsa-miR-637	22838	RNF44
hsa-miR-330-3p	79933	SYNPO2L	hsa-miR-137	23683	Prkd3	hsa-miR-148b	57472	CNOT6	hsa-miR-1183,hsa-miR-429	22841	Rab11fip2
hsa-miR-506	79947	DHDDS	hsa-miR-544	23705	CADM1	hsa-miR-25	57473	ZNF512B	hsa-miR-20a*,hsa-miR-384	22843	PPM1E
hsa-miR-506	79960	phf17	hsa-miR-671-5p	23729	SHPK	hsa-miR-25	57476	Gramd1b	hsa-miR-200b,hsa-miR-760	22846	Vash1
hsa-miR-330-3p	79969	c6orf134	hsa-miR-138,hsa-miR-330-3p	23731	c9orf5	hsa-miR-181a	57486	NLN	hsa-miR-101,hsa-miR-944	22847	znf507
hsa-miR-506	79982	Dnajb14	hsa-miR-138	23741	EID1	hsa-miR-181a	57520	Hecw2	hsa-miR-1183,hsa-miR-384,hsa-miR-429,hsa-miR-513b,hsa-miR-637	22848	aak1
hsa-miR-330-3p	80012	PHC3	hsa-miR-582-5p	23761	PISD	hsa-miR-181a	57522	SRGAP1	hsa-miR-101,hsa-miR-137,hsa-miR-17,hsa-miR-21,hsa-miR-384,hsa-miR-483-3p	22849	CPEB3
hsa-miR-506	80055	PGAP1	hsa-miR-137	23762	OSBP2	hsa-miR-196a	57526	Pcdh19	hsa-miR-130b,hsa-miR-384	22853	LMTK2
hsa-miR-330-3p	801	CALM1,CALM2,CALM3	hsa-miR-183	23767	Flrt3	hsa-miR-425	57532	NUFIP2	hsa-miR-101,hsa-miR-137,hsa-miR-200b,hsa-miR-382	22858	ICK
hsa-miR-379*	80122	YSK4	hsa-miR-137	23774	BRD1	hsa-miR-181a	57533	TBC1D14	hsa-miR-182,hsa-miR-637	22859	LPHN1
hsa-miR-330-3p	80144	FRAS1	hsa-miR-137	23786	BCL2L13	hsa-let-7b	57546	PDP2	hsa-miR-17	22862	FNDC3A
hsa-miR-508-5p	80177	myct1	hsa-miR-330-3p	23787	MTCH1	hsa-miR-425	57551	Taok1	hsa-miR-130b,hsa-miR-137,hsa-miR-17	22863	KIAA0831
hsa-miR-506	80194	Tmem134	hsa-miR-96	23788	mtch2	hsa-miR-425	57556	SEMA6A	hsa-miR-200b	22864	R3HDM2
hsa-miR-508-5p	80204	fbxo11	hsa-miR-96	238	ALK	hsa-miR-486-5p	5756	twf1	hsa-miR-520d-5p	22865	Slitrk3
hsa-miR-378*	80216	ALPK1	hsa-miR-330-3p	2444	FRK	hsa-miR-148b	57572	Dock6	hsa-miR-20a*	22869	znf510
hsa-miR-506	80230	rufy1	hsa-miR-137,hsa-miR-138,hsa-miR-183,hsa-miR-449a,hsa-miR-96	246175	CNOT6L	hsa-miR-486-5p	57591	mkl1	hsa-miR-130b,hsa-miR-17	22870	SAPS1
hsa-miR-379	80267	edem3	hsa-miR-519d	246269	LACE1	hsa-let-7b	57596	BEGAIN	hsa-miR-520d-5p	22871	nlgn1
hsa-miR-330-3p	80315	CPEB4	hsa-miR-96	2475	MTOR	hsa-miR-25,hsa-miR-486-5p	57597	BAHCC1	hsa-miR-200b	22873	DZIP1
hsa-miR-330-3p,hsa-miR-508-5p	80351	tnks2	hsa-miR-582-5p	2494	NR5A2	hsa-miR-181a,hsa-miR-486-5p	57606	SLAIN2	hsa-miR-200b,hsa-miR-760	22874	PLEKHA6
hsa-miR-508-5p	8065	CUL5	hsa-miR-183	252983	Stxbp4	hsa-miR-181a,hsa-miR-769-5p	57609	DIP2B	hsa-miR-520d-5p	22875	Enpp4
hsa-miR-506	80728	KIAA1688	hsa-miR-137,hsa-miR-671-5p	252995	FNDC5	hsa-miR-196b	57610	RANBP10	hsa-miR-513b	22876	INPP5F
hsa-miR-330-3p,hsa-miR-506	80742	Prr3	hsa-miR-449a	2530	fut8	hsa-miR-425	57630	sh3rf1	hsa-miR-137	22877	MLXIP
hsa-miR-330-3p	8085	MLL2	hsa-miR-330-3p	2531	kdsr	hsa-miR-93	57655	Gramd1a	hsa-miR-101,hsa-miR-200a,hsa-miR-382,hsa-miR-429,hsa-miR-520d-5p,hsa-miR-944	22878	KIAA1012
hsa-miR-506	80851	SH3BP5L	hsa-miR-137,hsa-miR-582-5p,hsa-miR-802,hsa-miR-96	253260	RICTOR	hsa-miR-181a	57659	ZBTB4	hsa-miR-137	2288	fkbp4
hsa-miR-508-5p	80853	Jhdm1d	hsa-miR-96	2534	FYN	hsa-miR-181a	57670	KIAA1549	hsa-miR-17,hsa-miR-182	22882	ZHX2
hsa-miR-506	8087	FXR1	hsa-miR-137,hsa-miR-626	253461	ZBTB38	hsa-miR-629	57673	BEND3	hsa-miR-520d-5p	22883	CLSTN1
hsa-miR-506	81	actn4	hsa-miR-544	253558	LCLAT1	hsa-miR-15b	57674	RNF213	hsa-miR-17,hsa-miR-760	22884	WDR37
hsa-miR-506	8128	ST8SIA2	hsa-miR-519d,hsa-miR-96	253559	CADM2	hsa-miR-181a	57677	ZFP14	hsa-miR-101	22885	Ablim3
hsa-miR-506	81558	Fam117a	hsa-miR-375,hsa-miR-582-5p,hsa-miR-96	253738	EBF3	hsa-miR-181a	577	BAI3	hsa-miR-1183,hsa-miR-141,hsa-miR-20a,hsa-miR-425,hsa-miR-520d-5p,hsa-miR-548e	22887	Foxj3
hsa-miR-330-3p	81563	C1orf21	hsa-miR-183,hsa-miR-623	253782	LASS6	hsa-miR-425	57719	ANO8	hsa-miR-137,hsa-miR-182,hsa-miR-520d-5p	22889	kiaa0907
hsa-miR-506	81567	MUTED,TXNDC5	hsa-miR-802	2538	G6PC	hsa-miR-196a	57722	IGDCC4	hsa-miR-141	2289	FKBP5
hsa-miR-330-3p	81575	APOLD1	hsa-miR-137,hsa-miR-582-5p	253827	msrb3	hsa-miR-93	57787	Mark4	hsa-miR-944	22890	ZBTB1
hsa-miR-506	81576	CCDC130	hsa-miR-582-5p	253943	YTHDF3	hsa-miR-181a	5780	Ptpn9	hsa-miR-141,hsa-miR-663b	22893	BAHD1
hsa-miR-508-5p	81615	TMEM163	hsa-miR-137,hsa-miR-21	254048	ubn2	hsa-miR-486-5p	5782	PTPN12	hsa-miR-141,hsa-miR-944	22894	dis3
hsa-miR-330-3p,hsa-miR-506	81618	ITM2C	hsa-miR-137	254102	Ehbp1l1	hsa-miR-181a,hsa-miR-93	579	nkx3-2	hsa-let-7b	22899	ARHGEF15
hsa-miR-330-3p	81669	CCR6,Ccnl2	hsa-miR-137,hsa-miR-582-5p,hsa-miR-96	254170	fbxo33	hsa-miR-181a	5791	PTPRE	hsa-miR-200b	2290	foxg1
hsa-miR-508-5p	81688	C6orf62	hsa-miR-623	254225	RNF169	hsa-miR-627	5796	PTPRK	hsa-miR-382	22902	RUFY3
hsa-miR-330-3p	81706	ppp1r14c	hsa-miR-330-3p	254827	Naaladl2	hsa-miR-425	5799	Ptprn2	hsa-miR-101,hsa-miR-382,hsa-miR-944	22903	Btbd3
hsa-miR-330-3p	8204	NRIP1	hsa-miR-449a	254887	ZDHHC23	hsa-miR-181a	5814	purb	hsa-miR-101,hsa-miR-181d,hsa-miR-425	22905	EPN2
hsa-miR-506	823	CAPN1	hsa-miR-582-5p	2553	gabpb1	hsa-miR-181a	58155	ptbp2	hsa-miR-181d	22908	SACM1L
hsa-miR-508-5p	8242	KDM5C	hsa-miR-137	2554	Gabra1	hsa-miR-627	58476	TP53INP2	hsa-miR-182	22911	WDR47
hsa-miR-506	826	capns1	hsa-miR-137	255631	COL24A1	hsa-miR-15b,hsa-miR-425	58487	Crebzf	hsa-miR-384	22918	CD93
hsa-miR-379	830	Capza2	hsa-miR-181b	2557	GABRA4	hsa-miR-210	58499	znf462	hsa-miR-1183,hsa-miR-182,hsa-miR-200b	22919	Mapre1
hsa-miR-330-3p	8301	PICALM	hsa-miR-137	2559	Gabra6	hsa-miR-210	58526	mid1ip1	hsa-miR-130b,hsa-miR-17	22924	MAPRE3
hsa-miR-506,hsa-miR-508-5p	8322	FZD4	hsa-miR-137,hsa-miR-582-5p	255919	LOC100130176,tmem188	hsa-miR-196b	586	BCAT1	hsa-miR-141	22926	Atf6
hsa-miR-506	8325	Fzd8	hsa-miR-802	255967	PAN3	hsa-miR-627	5861	RAB1A	hsa-miR-760	22928	SEPHS2
hsa-miR-330-3p	83259	PCDH11Y	hsa-miR-330-3p	256076	COL29A1	hsa-miR-93	5869	rab5b	hsa-miR-182	22929	LOC389873,sephs1
hsa-miR-379	83482	SCRT1	hsa-miR-21	2561	GABRB2	hsa-miR-181a	5885	RAD21	hsa-miR-429	22931	RAB18
hsa-miR-506	83543	aif1l	hsa-miR-330-3p,hsa-miR-582-5p	256130	TMEM196	hsa-miR-181a,hsa-miR-196a	5887	RAD23B	hsa-miR-141,hsa-miR-182,hsa-miR-200b	22936	ELL2
hsa-miR-330-3p	83544	dnal1	hsa-miR-425	2562	GABRB3	hsa-miR-181a	5898	RALA	hsa-miR-520d-5p	22938	SNW1
hsa-miR-506	83591	Thap2	hsa-miR-137,hsa-miR-618	256302	C17orf103	hsa-miR-196a	5903	Ranbp2	hsa-miR-101,hsa-miR-429	2294	FOXF1
hsa-miR-506	83593	rassf5	hsa-miR-138	256356	GK5	hsa-miR-181a	5908	Rap1b	hsa-miR-101,hsa-miR-137,hsa-miR-17,hsa-miR-182,hsa-miR-663b,hsa-miR-944	22941	SHANK2
hsa-miR-506	83606	c22orf13	hsa-miR-137	256364	EML3	hsa-miR-93	59084	Enpp5	hsa-miR-182,hsa-miR-429	2295	FOXF2
hsa-miR-506	83607	AMMECR1L	hsa-miR-96	256380	SCML4	hsa-miR-181a,hsa-miR-196a	5927	KDM5A	hsa-miR-944	22954	trim32
hsa-miR-330-3p	83641	fam107b	hsa-miR-582-5p	256435	ST6GALNAC3	hsa-miR-181a	5931	RBBP7	hsa-miR-141	2296	FOXC1
hsa-miR-506	83666	PARP9	hsa-miR-802	256691	MAMDC2	hsa-miR-25	59336	prdm13	hsa-miR-101,hsa-miR-1183,hsa-miR-382,hsa-miR-944	22986	SORCS3
hsa-miR-330-3p	83690	CRISPLD1	hsa-miR-183	256714	map7d2	hsa-miR-25	59338	plekha1	hsa-miR-1183,hsa-miR-182,hsa-miR-200b	22990	pcnx
hsa-miR-508-5p	83697	SLC4A9	hsa-miR-544	257160	RNF214	hsa-let-7b,hsa-miR-425	595	CCND1	hsa-miR-17	22992	KDM2A
hsa-miR-330-3p	83716	CRISPLD2	hsa-miR-618	257194	NEGR1	hsa-miR-629	596	BCL2	hsa-miR-182	22996	TTC39A
hsa-miR-506	83786	FRMD8	hsa-miR-631	257202	GPX6	hsa-miR-196a	5962	rdx	hsa-miR-141	22997	IGSF9B
hsa-miR-508-5p	83878	Ushbp1	hsa-miR-138	257364	SNX33	hsa-let-7b	598	BCL2L1	hsa-miR-137,hsa-miR-182,hsa-miR-19b	22998	LIMCH1
hsa-miR-506	83879	cdca7	hsa-miR-137,hsa-miR-183,hsa-miR-96	257397	TAB3	hsa-miR-181a	60312	AFAP1	hsa-miR-141,hsa-miR-513b	22999	RIMS1
hsa-miR-373	83999	kremen1	hsa-miR-425	257415	LOC728153,LOC728640,fam133b	hsa-miR-15b	60436	Tgif2	hsa-miR-182	23007	PLCH1
hsa-miR-379	84056	KATNAL1	hsa-miR-375,hsa-miR-425,hsa-miR-802	25758	C11orf41	hsa-miR-181a	6045	rnf2	hsa-miR-200b	23011	rab21
hsa-miR-378*	84063	Kirrel2	hsa-miR-137	25764	SERF2,c15orf63	hsa-miR-25	6047	LOC644006,Rnf4	hsa-miR-101,hsa-miR-1244	23012	stk38l
hsa-miR-506	84068	slc10a7	hsa-miR-137	25778	DSTYK	hsa-miR-196a	6048	RNF5P1,Rnf5	hsa-miR-182,hsa-miR-520d-5p,hsa-miR-548e	23013	spen
hsa-miR-506	8411	EEA1	hsa-miR-137	25801	Gca	hsa-miR-181a	607	BCL9	hsa-miR-20a	23014	Fbxo21
hsa-miR-330-3p	84133	ZNRF3	hsa-miR-626	25802	LMOD1	hsa-miR-181a	6092	robo2	hsa-miR-17	23017	FAIM2
hsa-miR-330-3p	84135	UTP15	hsa-miR-137	25817	FAM19A5	hsa-miR-627	6094	Rom1	hsa-miR-141	2302	FOXJ1
hsa-miR-330-3p	84152	PPP1R1B	hsa-miR-137	25822	DNAJB5	hsa-miR-181a	6096	RORB	hsa-miR-20b,hsa-miR-520d-5p	23022	palld
hsa-miR-330-3p	84159	ARID5B	hsa-miR-137,hsa-miR-544,hsa-miR-802,hsa-miR-96	25836	nipbl	hsa-miR-181a	6102	rp2	hsa-miR-101,hsa-miR-1183,hsa-miR-17,hsa-miR-200b,hsa-miR-513b	23023	Tmcc1
hsa-miR-506	84164	ASCC2	hsa-miR-582-5p	25841	ABTB2	hsa-miR-34b*	6129	RPL7,RPL7P16,RPL7P20,RPL7P23,RPL7P24,RPL7P26,RPL7P32	hsa-miR-520d-5p	23026	Myo16
hsa-miR-330-3p	84171	Loxl4	hsa-miR-544	25862	usp49	hsa-miR-93	6195	RPS6KA1	hsa-miR-137	23028	KDM1A
hsa-miR-330-3p	8419	BFSP2	hsa-miR-137	2589	GALNT1,GALNT13	hsa-miR-93	6197	Rps6ka3	hsa-miR-520d-5p	23031	MAST3
hsa-miR-330-3p	84267	C9orf64	hsa-miR-96	2590	GALNT2	hsa-miR-181a	6249	CLIP1	hsa-miR-1244,hsa-miR-137,hsa-miR-141,hsa-miR-520d-5p	23035	PHLPP2
hsa-miR-379	84277	Dnajc30	hsa-miR-544	25907	TMEM158	hsa-miR-627	6257	Rxrb	hsa-miR-200b,hsa-miR-513b	23036	znf292
hsa-miR-508-5p	8428	stk24	hsa-miR-137	25921	Zdhhc5	hsa-miR-210	627	BDNF	hsa-miR-137,hsa-miR-141,hsa-miR-182	23037	Pdzd2
hsa-miR-506	84281	C2orf88	hsa-miR-544,hsa-miR-631	259217	HSPA12A	hsa-miR-486-5p	63035	BCORL1	hsa-miR-382,hsa-miR-548e	23038	WDTC1
hsa-miR-379	84333	PCGF5	hsa-miR-544	259230	sgms1	hsa-miR-30d	6305	SBF1,SBF1P1	hsa-miR-1274b,hsa-miR-141,hsa-miR-17,hsa-miR-182,hsa-miR-513b,hsa-miR-548e	23040	MYT1L
hsa-miR-181a-2*	8450	CUL4B	hsa-miR-671-5p,hsa-miR-96	25924	MYRIP	hsa-miR-181a	6310	ATXN1	hsa-miR-101	23041	MON2
hsa-miR-330-3p	8452	cul3	hsa-miR-802	25925	Znf521	hsa-miR-181a	6319	scd	hsa-miR-182	23042	PDXDC1
hsa-miR-508-5p	8455	ATRN	hsa-miR-330-3p	25928	SOSTDC1	hsa-let-7b	6348	CCL3	hsa-miR-101,hsa-miR-429	23047	PDS5B
hsa-miR-330-3p,hsa-miR-506	84631	LOC100129095,SLITRK2	hsa-miR-183	25932	CLIC4	hsa-miR-769-5p	63876	pknox2	hsa-miR-384	23049	smg1
hsa-miR-506	84649	DGAT2	hsa-miR-802	25936	NSL1	hsa-miR-181a	639	PRDM1	hsa-miR-182	23051	zhx3
hsa-miR-330-3p	84656	glyr1	hsa-miR-137,hsa-miR-544	25940	Fam98a	hsa-miR-629	63976	Prdm16	hsa-miR-548e	23057	Nmnat2
hsa-miR-379	84663	CYorf15B	hsa-miR-138,hsa-miR-330-3p	25942	SIN3A	hsa-miR-181a	6400	SEL1L	hsa-miR-1182,hsa-miR-141,hsa-miR-513b	23060	znf609
hsa-miR-330-3p	84668	FAM126A	hsa-miR-582-5p,hsa-miR-623	25943	C20orf194	hsa-miR-196b	64089	SNX16	hsa-miR-1183,hsa-miR-1306,hsa-miR-141,hsa-miR-429,hsa-miR-520d-5p,hsa-miR-944	23063	WAPAL
hsa-miR-330-3p	84726	BAT2L1	hsa-miR-137,hsa-miR-138,hsa-miR-663	25946	ZNF385A	hsa-miR-486-5p	64093	SMOC1	hsa-miR-101,hsa-miR-425	23071	ERP44
hsa-miR-506	84747	UNC119B	hsa-miR-137	25953	PNKD	hsa-let-7b,hsa-miR-181a,hsa-miR-425	64131	Xylt1	hsa-miR-101	23075	SWAP70
hsa-miR-506	84749	Usp30	hsa-miR-330-3p	25959	KANK2	hsa-miR-25	64132	Xylt2	hsa-miR-182,hsa-miR-520d-5p	23076	Rrp1b
hsa-miR-330-3p	84817	Txndc17	hsa-miR-138,hsa-miR-96	25960	GPR124	hsa-miR-15b	64137	ABCG4	hsa-miR-944	23078	KIAA0564
hsa-miR-379*	84874	ZNF514	hsa-miR-137,hsa-miR-519d	25966	C2CD2	hsa-miR-25,hsa-miR-627	6416	MAP2K4	hsa-miR-101,hsa-miR-182,hsa-miR-513b	2308	foxo1
hsa-miR-330-3p	84923	FAM104A	hsa-miR-206	25972	UNC50	hsa-miR-425,hsa-miR-486-5p	6426	SFRS1	hsa-miR-520d-5p	23081	KDM4C
hsa-miR-330-3p	8498	RANBP3	hsa-miR-138,hsa-miR-671-5p	25976	TIPARP	hsa-miR-486-5p	6428	SFRS3	hsa-let-7b,hsa-miR-182	23089	PEG10
hsa-miR-508-5p	85318	BAGE2,BAGE3,BAGE4,BAGE5	hsa-miR-137	25977	Necap1	hsa-miR-425	64282	Papd5	hsa-miR-1183,hsa-miR-182,hsa-miR-513b,hsa-miR-548e	2309	FOXO3,foxo3b
hsa-miR-508-5p	85319	BAGE2,BAGE3,BAGE4,BAGE5	hsa-miR-96	25978	Chmp2b	hsa-miR-486-5p	643	CXCR5	hsa-miR-200b,hsa-miR-425	23090	ZNF423
hsa-miR-378*	8534	CHST1	hsa-miR-96	25987	TSKU	hsa-miR-181a	6432	sfrs7	hsa-miR-101,hsa-miR-1183,hsa-miR-17,hsa-miR-200b,hsa-miR-548e,hsa-miR-760,hsa-miR-944	23092	arhgap26
hsa-miR-373	85360	SYDE1	hsa-miR-631	25996	Rexo2	hsa-miR-629	64343	AZI2	hsa-miR-137,hsa-miR-17	23094	Sipa1l3
hsa-miR-378*	85377	MICALL1	hsa-miR-137	25998	Ibtk	hsa-miR-25,hsa-miR-629	64375	IKZF4	hsa-miR-1274b,hsa-miR-182	23095	KIF1B
hsa-miR-330-3p	8539	API5,API5L1	hsa-miR-137	26003	gorasp2	hsa-miR-181a	643752	RAP1BL	hsa-miR-137,hsa-miR-200b,hsa-miR-513b,hsa-miR-548e	23097	CDK19
hsa-miR-506	8543	Lmo4	hsa-miR-425,hsa-miR-618,hsa-miR-96	26010	Spats2l	hsa-miR-769-5p	64388	grem2	hsa-miR-1183,hsa-miR-1244,hsa-miR-20a*	23102	TBC1D2B
hsa-miR-508-5p	8545	CGGBP1	hsa-miR-544,hsa-miR-623,hsa-miR-626	26011	ODZ4	hsa-miR-181a,hsa-miR-196a	64426	suds3	hsa-miR-513b	23107	MRPS27
hsa-miR-330-3p	85450	ITPRIP	hsa-miR-138	26012	nelf	hsa-miR-425,hsa-miR-769-5p	64506	CPEB1	hsa-miR-1274b,hsa-miR-21,hsa-miR-384	23111	spg20
hsa-miR-330-3p	85465	Ept1	hsa-miR-138	26019	Upf2	hsa-miR-181a,hsa-miR-93	64599	gigyf1	hsa-miR-101,hsa-miR-1274b,hsa-miR-137,hsa-miR-141,hsa-miR-513b,hsa-miR-548e	23112	TNRC6B
hsa-miR-373	85508	Scrt2	hsa-miR-618	26022	LOC440181,Tmem98	hsa-miR-486-5p	6461	SHB	hsa-miR-137,hsa-miR-141,hsa-miR-182,hsa-miR-200b,hsa-miR-663b	23114	Nfasc
hsa-miR-506	8555	CDC14B	hsa-miR-137	26030	PLEKHG3	hsa-miR-486-5p,hsa-miR-627	64708	COPS7B	hsa-miR-101,hsa-miR-200b	23116	FAM179B
hsa-miR-379	8565	Yars	hsa-miR-137,hsa-miR-626	26031	OSBPL3	hsa-miR-181a	64718	Unkl	hsa-let-7b	23118	tab2
hsa-miR-506	8566	pdxK	hsa-miR-137	26035	glcE	hsa-miR-486-5p	6477	SIAH1	hsa-miR-141,hsa-miR-373,hsa-miR-425,hsa-miR-483-3p	23119	Hic2
hsa-miR-506	857	cav1	hsa-miR-519d	26038	CHD5	hsa-miR-425	6478	Siah2	hsa-miR-137,hsa-miR-141,hsa-miR-200b,hsa-miR-513b	23122	CLASP2
hsa-miR-373	860	Runx2	hsa-miR-519d	26039	SS18L1	hsa-miR-181a	64798	Depdc6	hsa-miR-101	23126	POGZ
hsa-miR-181a-2*	8601	RGS20	hsa-miR-96	260425	MAGI3	hsa-miR-627	64843	ISL2	hsa-miR-200b	2313	fli1
hsa-miR-330-3p	861	Runx1	hsa-miR-183,hsa-miR-330-3p	26046	RNF160	hsa-miR-486-5p	64919	BCL11B	hsa-miR-17	23130	Atg2a
hsa-miR-373	8626	tp63	hsa-miR-449a,hsa-miR-618,hsa-miR-96	26047	CNTNAP2	hsa-miR-425	64940	STAG3L4	hsa-miR-137,hsa-miR-200b	23131	GPATCH8
hsa-miR-330-3p,hsa-miR-373	864	runx3	hsa-miR-138	26049	FAM169A	hsa-miR-93	6497	ski	hsa-miR-182	23133	PHF8
hsa-miR-379	8648	NCOA1	hsa-miR-137,hsa-miR-671-5p	26051	PPP1R16B	hsa-miR-627	65083	NOL6	hsa-miR-101,hsa-miR-663b	23135	KDM6B
hsa-miR-330-3p,hsa-miR-506	8654	PDE5A	hsa-miR-626	26052	DNM3	hsa-miR-181a	651	BMP3	hsa-miR-20a*,hsa-miR-382,hsa-miR-760	23136	EPB41L3
hsa-miR-330-3p,hsa-miR-506	8658	tnks	hsa-miR-183	26053	AUTS2	hsa-miR-629	65117	RSRC2	hsa-miR-141,hsa-miR-944	23137	smc5
hsa-miR-506	8682	PEA15	hsa-miR-802	26054	SENP6	hsa-miR-200a*	652522	LOC652522,wrn	hsa-miR-637	23138	N4BP3
hsa-miR-330-3p	8728	adam19	hsa-miR-544,hsa-miR-582-5p	26057	ANKRD17	hsa-miR-425	6529	SLC6A1	hsa-miR-137,hsa-miR-182,hsa-miR-483-3p	23140	ZZEF1
hsa-miR-330-3p	8760	Cds2	hsa-miR-330-3p	26058	GIGYF2	hsa-let-7b,hsa-miR-196a	6543	SLC8A2	hsa-miR-130b,hsa-miR-182,hsa-miR-200b,hsa-miR-944	23142	dcun1d4
hsa-miR-330-3p	8773	snap23	hsa-miR-96	26059	ERC2	hsa-miR-629	6546	SLC8A1	hsa-miR-137	23144	ZC3H3
hsa-miR-506	8829	NRP1	hsa-miR-330-3p,hsa-miR-623	26060	appl1	hsa-miR-425	6547	SLC8A3	hsa-miR-429	23150	FRMD4B
hsa-miR-508-5p	8831	SYNGAP1	hsa-miR-623,hsa-miR-802	26064	RAI14	hsa-miR-25	6558	SLC12A2	hsa-miR-101,hsa-miR-137,hsa-miR-944	23151	GRAMD4,TSC22D3
hsa-miR-508-5p	8844	KSR1	hsa-miR-138,hsa-miR-96	26065	lsm14a	hsa-miR-181a,hsa-miR-769-5p	659	bmpr2	hsa-miR-17,hsa-miR-663b	23152	Cic
hsa-miR-330-3p	8850	KAT2B	hsa-miR-544	26073	POLDIP2	hsa-miR-196a	6599	SMARCC1	hsa-miR-637	23154	Ncdn
hsa-miR-330-3p	8880	FUBP1	hsa-miR-137	26074	c20orf26	hsa-miR-25	66008	TRAK2	hsa-miR-181d,hsa-miR-20a	23158	TBC1D9
hsa-miR-506	8895	CPNE3	hsa-miR-137,hsa-miR-138,hsa-miR-449a	26099	c1orf144	hsa-miR-627,hsa-miR-629	6602	SMARCD1	hsa-miR-141,hsa-miR-520d-5p	23160	WDR43
hsa-miR-330-3p	8897	mtmr3	hsa-miR-96	26100	wipi2	hsa-miR-486-5p	6603	smarcd2	hsa-miR-1182	23163	GGA3
hsa-miR-379	8898	mtmr2	hsa-miR-519d,hsa-miR-544,hsa-miR-582-5p	26115	TANC2	hsa-miR-181a,hsa-miR-486-5p	66036	Mtmr9	hsa-miR-200b,hsa-miR-21	23164	LOC729143,Mprip
hsa-miR-379	891	CCNB1	hsa-miR-137	26118	WSB1	hsa-miR-196a	661	Polr3d	hsa-miR-130b	23167	EFR3A
hsa-miR-181a-2*	892	ccnc	hsa-miR-582-5p,hsa-miR-802	26122	EPC2	hsa-miR-15b	6612	SUMO2P,SUMO3,Sumo2	hsa-miR-429	23168	Rtf1
hsa-miR-330-3p,hsa-miR-508-5p	8927	BSN	hsa-miR-137,hsa-miR-183,hsa-miR-330-3p,hsa-miR-375,hsa-miR-626	26135	serbp1	hsa-miR-425	6624	fscn1	hsa-miR-181d	23171	GPD1L
hsa-miR-330-3p	8929	Phox2b	hsa-miR-582-5p	26136	tes	hsa-miR-486-5p	6632	LOC100129492,SNRPD1	hsa-miR-17,hsa-miR-181d,hsa-miR-513b	23173	METAP1
hsa-miR-506	8933	FAM127A	hsa-miR-375	26137	ZBTB20	hsa-miR-196a	6645	sntb2	hsa-miR-182,hsa-miR-200b,hsa-miR-382	23174	ZCCHC14
hsa-miR-506	894	CCND2	hsa-miR-138	26153	KIF26A	hsa-miR-148b,hsa-miR-181a	6654	SOS1	hsa-miR-141,hsa-miR-520d-5p	23176	SEPT8
hsa-miR-330-3p	8945	btrc	hsa-miR-571	26206	Spag8	hsa-miR-196a,hsa-miR-627	6664	SOX11	hsa-miR-513b,hsa-miR-760	23177	Cep68
hsa-miR-330-3p	896	CCND3	hsa-miR-137,hsa-miR-183	26249	KLHL3	hsa-miR-486-5p,hsa-miR-769-5p	6666	SOX12	hsa-miR-101,hsa-miR-20a*,hsa-miR-429	23179	RGL1
hsa-miR-330-3p	8972	MGAM	hsa-miR-544	26269	FBXO8	hsa-miR-181a,hsa-miR-25	6667	sp1	hsa-miR-137,hsa-miR-182,hsa-miR-200a	23180	Rftn1
hsa-miR-379	8976	WASL	hsa-miR-375	2627	GATA6	hsa-miR-629	6710	Sptb	hsa-miR-17	23181	dip2a
hsa-miR-506	89796	NAV1	hsa-miR-183	26278	SACS	hsa-miR-629	6711	SPTBN1	hsa-miR-101	23185	LARP4B
hsa-miR-506	8986	RPS6KA4	hsa-miR-626	26286	arfgap3	hsa-miR-181a,hsa-miR-486-5p	6722	Srf	hsa-miR-17,hsa-miR-181d,hsa-miR-425,hsa-miR-513b,hsa-miR-944	23186	RCOR1
hsa-miR-330-3p	89882	TPD52L3	hsa-miR-802	26298	Ehf	hsa-miR-181a	6733	SRPK2	hsa-miR-182,hsa-miR-429,hsa-miR-520d-5p,hsa-miR-760	23187	PHLDB1
hsa-miR-506	9019	MPZL1	hsa-miR-137	2633	GBP1	hsa-miR-196a	6745	SSR1	hsa-miR-200b	23189	KANK1,LOC647886
hsa-miR-506	9037	SEMA5A	hsa-miR-330-3p	26468	lhx6	hsa-miR-629	677	zfp36l1	hsa-miR-137	23190	UBXN4
hsa-miR-506	90427	Bmf	hsa-miR-137,hsa-miR-138	26470	sez6l2	hsa-miR-200a*	6779	STATH	hsa-miR-483-3p	23193	GANAB
hsa-miR-330-3p	90459	Eri1	hsa-miR-96	2650	GCNT1	hsa-miR-486-5p	6789	STK4	hsa-miR-137,hsa-miR-384	23194	FBXL7
hsa-miR-506	90550	CCDC109A	hsa-miR-671-5p	26505	CNNM3	hsa-miR-25	6790	AURKA,AURKAPS1	hsa-miR-382	23196	FAM120A
hsa-miR-506	9060	PAPSS2	hsa-miR-631	26507	CNNM1	hsa-miR-15b	6845	VAMP7	hsa-miR-513b,hsa-miR-520d-5p,hsa-miR-637	23197	FAF2
hsa-miR-330-3p	9066	Syt7,syt17	hsa-miR-623	2651	GCNT2	hsa-miR-769-5p	6855	Syp	hsa-miR-101,hsa-miR-200b,hsa-miR-520d-5p	23199	KIAA0182
hsa-miR-330-3p	9073	Cldn8	hsa-miR-519d,hsa-miR-582-5p	26512	INTS6	hsa-miR-25	6857	Syt1	hsa-miR-137,hsa-miR-200b	23200	Atp11b
hsa-miR-330-3p	9076	CLDN1	hsa-miR-137,hsa-miR-138,hsa-miR-330-3p,hsa-miR-544	26523	EIF2C1	hsa-miR-30d	687	KLF9	hsa-miR-1244	23201	fam168a
hsa-miR-373	90874	LOC100130667,ZNF697	hsa-miR-623	26750	RPS6KC1	hsa-miR-34b*	6885	MAP3K7	hsa-miR-130b,hsa-miR-548e	23204	arl6ip1
hsa-miR-508-5p	91	ACVR1B	hsa-miR-181b	2683	B4GALT1	hsa-miR-93	6886	tal1	hsa-miR-137	23209	Mlc1
hsa-miR-378*	9128	PRPF4	hsa-miR-671-5p	2686	Ggt7	hsa-miR-181a,hsa-miR-486-5p	6907	tbl1x	hsa-miR-200b	2321	FLT1
hsa-miR-506	91289	lmf2	hsa-miR-802	26959	HBP1	hsa-miR-629	6925	TCF4	hsa-miR-200b,hsa-miR-520d-5p	23211	Zc3h4
hsa-miR-506	91304	c19orf6	hsa-miR-137,hsa-miR-138	26960	NBEA	hsa-miR-181a	7003	TEAD1	hsa-miR-137,hsa-miR-17	23213	Sulf1
hsa-miR-330-3p	9139	CBFA2T2	hsa-miR-582-5p	2697	GJA1	hsa-miR-629	7004	tead4	hsa-miR-101,hsa-miR-200b	23215	Bat2l2
hsa-miR-330-3p	91452	acbd5	hsa-miR-137	26973	CHORDC1,LOC727896	hsa-miR-769-5p	7019	TFAM	hsa-miR-137	23216	TBC1D1
hsa-miR-330-3p	91746	YTHDC1	hsa-miR-183,hsa-miR-425,hsa-miR-623,hsa-miR-96	26985	AP3M1	hsa-miR-34b*	7037	TFRC	hsa-miR-520d-5p	2322	FLT3
hsa-miR-373	91833	wdr20	hsa-miR-206,hsa-miR-519d	27	abl2	hsa-miR-769-5p	7046	tgfbr1	hsa-miR-182	23224	SYNE2
hsa-miR-330-3p	91860	calml4	hsa-miR-330-3p,hsa-miR-425,hsa-miR-618	2700	GJA3	hsa-miR-25	7050	Tgif1	hsa-miR-1183,hsa-miR-1244,hsa-miR-20a*,hsa-miR-520d-5p	23231	Sel1l3
hsa-miR-330-3p	9201	DCLK1	hsa-miR-183	27032	ATP2C1	hsa-miR-425	7068	thrB	hsa-miR-137,hsa-miR-200b	23232	TBC1D12
hsa-miR-506	9209	lrrfip2	hsa-miR-137,hsa-miR-330-3p,hsa-miR-96	27065	D4S234E	hsa-miR-425	7077	timp2	hsa-miR-520d-5p	23234	dnajc9
hsa-miR-330-3p	92140	MTDH	hsa-miR-582-5p	27067	STAU2	hsa-miR-25	7110	TMF1	hsa-miR-101,hsa-miR-137,hsa-miR-200b	23235	sik2
hsa-miR-330-3p	92154	MTSS1L	hsa-miR-544	27075	TSPAN13	hsa-let-7b	7113	Tmprss2	hsa-miR-137,hsa-miR-17	23236	PLCB1
hsa-miR-330-3p	9218	vapa	hsa-miR-183,hsa-miR-544	27086	FOXP1	hsa-miR-200a*	7114	TMSB4X,TMSL1,TMSL2	hsa-miR-20a	23240	KIAA0922
hsa-miR-330-3p,hsa-miR-508-5p	9265	Cyth3	hsa-miR-582-5p	27087	B3GAT1	hsa-miR-181a	7124	TNF	hsa-miR-101,hsa-miR-137,hsa-miR-200b,hsa-miR-513b	23243	ANKRD28
hsa-miR-506	92714	Arrdc1	hsa-miR-138	27090	ST6GALNAC4	hsa-miR-181a	7126	TNFAIP1	hsa-miR-944	23244	PDS5A
hsa-miR-378*	9276	copb2	hsa-miR-571	2710	GK,GK3P	hsa-miR-627,hsa-miR-629	7135	Tnni1	hsa-miR-101	23247	kiaa0556
hsa-miR-330-3p	9282	Med14	hsa-miR-138,hsa-miR-449a,hsa-miR-618,hsa-miR-96	27115	Pde7b	hsa-miR-181a	7141	tnp1	hsa-miR-137,hsa-miR-17,hsa-miR-181d,hsa-miR-19b	23250	Atp11a
hsa-miR-506	9317	pter	hsa-miR-183,hsa-miR-330-3p,hsa-miR-425,hsa-miR-626	27125	AFF4	hsa-miR-181a,hsa-miR-769-5p	7145	TNS1	hsa-miR-137,hsa-miR-181d	23251	KIAA1024
hsa-miR-330-3p	9320	Trip12	hsa-miR-571	27148	STK36	hsa-miR-769-5p	7163	TPD52	hsa-let-7b,hsa-miR-101,hsa-miR-130b,hsa-miR-141	23252	OTUD3
hsa-miR-330-3p	934		hsa-miR-183	27161	EIF2C2	hsa-miR-181a,hsa-miR-196a,hsa-miR-486-5p	7182	NR2C2	hsa-miR-137	23253	ANKRD12
hsa-miR-330-3p,hsa-miR-379	93986	FOXP2	hsa-miR-96	27173	slc39a1	hsa-miR-181a	7184	Hsp90b1	hsa-miR-101,hsa-miR-181d	23255	KIAA0802
hsa-miR-506	9406	Zranb2	hsa-miR-96	2719	GPC3	hsa-miR-425	7247	TSN	hsa-miR-429	23258	DENND5A
hsa-miR-506	9414	TJP2	hsa-miR-802	272	AMPD3	hsa-miR-15b,hsa-miR-196a	7248	TSC1	hsa-miR-101,hsa-miR-130b,hsa-miR-182,hsa-miR-20a	23261	CAMTA1
hsa-miR-506	94241	TP53INP1	hsa-miR-137,hsa-miR-425,hsa-miR-519d	27230	serp1	hsa-miR-200a*	727936	gxylt2	hsa-miR-141	23265	EXOC7
hsa-miR-330-3p	9440	MED17	hsa-miR-93	27235	COQ2	hsa-miR-181a	729515	C6orf35,LOC645100,TTC28	hsa-miR-101,hsa-miR-182,hsa-miR-19b,hsa-miR-944	23266	LPHN2
hsa-miR-330-3p	9444	QKI	hsa-miR-183	27244	sesn1	hsa-miR-181a	7320	ube2b	hsa-miR-200b,hsa-miR-520d-5p,hsa-miR-944	23269	MGA
hsa-miR-379	9455	homer2	hsa-miR-183,hsa-miR-206,hsa-miR-330-3p	27250	PDCD4	hsa-miR-769-5p	7326	ube2g1	hsa-miR-513b	23270	TSPYL4
hsa-miR-330-3p	9468	Pcyt1b	hsa-miR-519d,hsa-miR-544	27252	KLHL20	hsa-miR-200a*,hsa-miR-34b*	7386	UQCRFSL1,uqcrfs1	hsa-miR-130b,hsa-miR-181d,hsa-miR-182	23271	camsap1l1
hsa-miR-330-3p	9469	CHST3	hsa-miR-206	27253	PCDH17	hsa-miR-25	7392	USF2	hsa-miR-137	23274	CLEC16A
hsa-miR-330-3p	9480	ONECUT2	hsa-miR-137	27254	CSDC2	hsa-miR-196a	7447	Vsnl1	hsa-miR-182	23276	KLHL18
hsa-miR-506	9498	SLC4A8	hsa-miR-582-5p	2729	GCLC	hsa-miR-181a,hsa-miR-629	7528	YY1	hsa-miR-17	23277	kiaa0664
hsa-miR-506	9501	rph3al	hsa-miR-137	27295	PDLIM3	hsa-miR-181a	7529	YWHAB	hsa-miR-137,hsa-miR-760	23281	Mtus2
hsa-miR-506	9513	FXR2	hsa-miR-330-3p,hsa-miR-425	273	ampH	hsa-miR-181a	7532	YWHAG	hsa-miR-101,hsa-miR-1244,hsa-miR-17,hsa-miR-182,hsa-miR-200b	23291	Fbxw11
hsa-miR-330-3p	9515	STXBP5L	hsa-miR-183	2730	GCLM	hsa-miR-181a	7547	ZIC3	hsa-miR-760	23293	SMG6
hsa-miR-506	9517	Sptlc2	hsa-miR-137,hsa-miR-21,hsa-miR-582-5p,hsa-miR-671-5p	27303	RBMS3	hsa-miR-627	766	CA7	hsa-miR-101,hsa-miR-382	23294	Anks1a
hsa-miR-506	9525	VPS4B	hsa-miR-330-3p	27304	Mocs3	hsa-miR-181a	7703	PCGF2	hsa-miR-101	23295	mgrn1
hsa-miR-506	9545	RAB3D	hsa-miR-96	27319	BHLHE22	hsa-miR-425	7707	ZNF148	hsa-miR-101,hsa-miR-17,hsa-miR-182,hsa-miR-200b	23299	BICD2
hsa-miR-508-5p	9590	AKAP12	hsa-miR-96	27324	Tox3	hsa-miR-627	7745	ZNF192	hsa-miR-200b	23300	ATMIN
hsa-miR-330-3p,hsa-miR-508-5p	961	CD47	hsa-miR-93,hsa-miR-96	27327	TNRC6A	hsa-miR-181a,hsa-miR-196a	7752	ZNF200	hsa-miR-137	23305	Acsl6
hsa-miR-330-3p	9639	arhgef10	hsa-miR-96	27328	PCDH11X	hsa-let-7b	776	Cacna1d	hsa-miR-19b	23307	FKBP15
hsa-miR-506	9679	FAM53B	hsa-miR-626,hsa-miR-96	2733	GLE1	hsa-miR-181a	7798	LUZP1	hsa-miR-520d-5p	23315	SLC9A8
hsa-miR-506	9693	LOC100133567,RAPGEF2	hsa-miR-623	27339	prpf19	hsa-miR-200a*	7818	DAP3	hsa-miR-141	23317	DNAJC13
hsa-miR-330-3p,hsa-miR-506	9695	EDEM1	hsa-miR-137	27348	Tor1b	hsa-miR-627	7849	PAX8	hsa-miR-101,hsa-miR-182	2332	FMR1
hsa-miR-506	9697	Tram2	hsa-miR-330-3p	27349	Mcat	hsa-miR-629	7855	fzd5	hsa-miR-141	23321	trim2
hsa-miR-506	9701	SAPS2	hsa-miR-138	2736	GLI2	hsa-miR-181a	7869	SEMA3B	hsa-miR-137,hsa-miR-513b,hsa-miR-944	23322	RPGRIP1L
hsa-miR-506	9706	Ulk2	hsa-miR-138	27429	HTRA2	hsa-miR-25	79018	C17orf39	hsa-miR-17,hsa-miR-200b	23327	Nedd4l
hsa-miR-330-3p	9710	KIAA0355	hsa-miR-183,hsa-miR-544	27436	eml4	hsa-miR-181a	7903	ST8SIA4	hsa-miR-101,hsa-miR-944	23328	SASH1
hsa-miR-330-3p	9722	nos1ap	hsa-miR-137,hsa-miR-802	2744	GLS	hsa-miR-629	79047	KCTD15	hsa-miR-200b	23332	Clasp1
hsa-miR-330-3p	9745	ZNF536	hsa-miR-138	27445	PCLO	hsa-miR-181a	79048	secisbp2	hsa-miR-200b	23333	DPY19L1,LOC100133317
hsa-miR-330-3p	9751	RAD21L1,SNPH	hsa-miR-671-5p,hsa-miR-802	2752	GLUL	hsa-miR-181a	79078	C1orf50	hsa-miR-17	23336	SYNM
hsa-miR-506	9759	HDAC4	hsa-miR-138	2760	gm2a	hsa-miR-181a	7913	Dek	hsa-miR-137,hsa-miR-182,hsa-miR-637	23338	Phf15
hsa-miR-506	9760	Tox	hsa-miR-181b,hsa-miR-183,hsa-miR-449a,hsa-miR-802	2764	gmfb	hsa-miR-181a	79135	apoo	hsa-miR-1183,hsa-miR-382	2334	AFF2
hsa-miR-330-3p,hsa-miR-506	9761	Mlec	hsa-miR-138	2771	gnai2	hsa-miR-181a	79139	Derl1	hsa-miR-20a,hsa-miR-21,hsa-miR-513b,hsa-miR-520d-5p	23341	Dnajc16
hsa-miR-379	9771	RAPGEF5	hsa-miR-544,hsa-miR-96	2773	GNAI3	hsa-miR-34b*,hsa-miR-769-5p	79364	ZXDC	hsa-miR-182	23344	Esyt1
hsa-miR-330-3p	9774	BCLAF1,LOC731605	hsa-miR-544	2774	gnal	hsa-miR-425	79596	Rnf219	hsa-miR-182	23348	dock9
hsa-miR-330-3p	9783	RIMS3	hsa-miR-582-5p,hsa-miR-96	2775	GNAO1	hsa-miR-93	79605	Pgbd5	hsa-miR-625,hsa-miR-760	23349	KIAA1045
hsa-miR-506	9791	Ptdss1	hsa-miR-183,hsa-miR-96	2776	GNAQ	hsa-miR-181a	79660	PPP1R3B	hsa-miR-101,hsa-miR-182	2335	fn1
hsa-miR-506	9792	SERTAD2	hsa-miR-137	2779	GNAT1	hsa-miR-103-as	79664	NARG2	hsa-miR-182,hsa-miR-625,hsa-miR-944	23350	SR140
hsa-miR-330-3p	9794	MAML1	hsa-miR-183	2787	gng5	hsa-miR-181a	79673	ZNF329	hsa-miR-182,hsa-miR-373,hsa-miR-483-3p,hsa-miR-520d-5p	23358	usp24
hsa-miR-379	9804	LOC100129272,LOC100131463,TOMM20	hsa-miR-330-3p	2794	gnl1	hsa-miR-629	79696	Fam164c	hsa-miR-200b	23360	FNBP4
hsa-miR-506	9806	SPOCK2	hsa-miR-631	2799	GNS	hsa-miR-425	79712	GTDC1	hsa-miR-141,hsa-miR-384	23361	ZNF629
hsa-miR-330-3p	9807	IP6K1	hsa-miR-582-5p	2800	Golga1	hsa-miR-25	79717	PPCS	hsa-miR-101,hsa-miR-760	23362	PSD3
hsa-miR-330-3p	9811	KIAA0427	hsa-miR-137	2802	GOLGA3	hsa-miR-196a	79727	LIN28A	hsa-miR-182,hsa-miR-21,hsa-miR-548e	23365	ARHGEF12
hsa-miR-330-3p,hsa-miR-506	9818	nupl1	hsa-miR-582-5p	2803	golga4	hsa-let-7b	79734	KCTD17	hsa-miR-101,hsa-miR-182,hsa-miR-548e	23367	LARP1
hsa-miR-330-3p	9825	SPATA2	hsa-miR-582-5p	2804	GOLGB1	hsa-miR-15b	79751	SLC25A22	hsa-miR-182	23368	PPP1R13B
hsa-miR-379	9828	ARHGEF17	hsa-miR-181b	2806	Got2	hsa-miR-629	7976	fzd3	hsa-miR-101,hsa-miR-429,hsa-miR-944	23369	PUM2
hsa-miR-378*	9851	KIAA0753	hsa-miR-96	2817	GPC1	hsa-let-7b,hsa-miR-181a	79768	c15orf29	hsa-miR-137,hsa-miR-141,hsa-miR-20a	23370	ARHGEF18
hsa-miR-330-3p	9859	CEP170	hsa-miR-137,hsa-miR-206,hsa-miR-802	2820	Gpd2	hsa-miR-425	79776	ZFHX4	hsa-miR-182	23373	CRTC1
hsa-miR-379*	9868	TOMM70A	hsa-miR-330-3p,hsa-miR-618,hsa-miR-671-5p,hsa-miR-96	2823	gpm6a	hsa-miR-196b	79822	ARHGAP28	hsa-miR-382,hsa-miR-520d-5p	23380	srgap2
hsa-miR-330-3p	9873	fchsd2	hsa-miR-544,hsa-miR-671-5p	2824	GPM6B	hsa-miR-181a	79832	QSER1	hsa-miR-137	23382	AHCYL2
hsa-miR-506	9880	ZBTB39	hsa-miR-138	2827	GPR3	hsa-miR-25	79837	PIP4K2C	hsa-miR-760	23383	KIAA0892
hsa-miR-330-3p	9887	SMG7	hsa-miR-671-5p	283149	BCL9L	hsa-miR-34b*	79876	uba5	hsa-miR-137	23386	NUDCD3
hsa-miR-330-3p	9895	TECPR2	hsa-miR-137	283152	CCDC153	hsa-miR-629	79884	MAP9	hsa-miR-520d-5p	23387	SIK3
hsa-miR-506	9901	SRGAP3	hsa-miR-137	28316	CDH20	hsa-miR-181a	79888	lpcat1	hsa-miR-1183,hsa-miR-513b	23389	Med13l
hsa-miR-508-5p	9911	Tmcc2	hsa-miR-802	283209	PGM2L1	hsa-miR-196a	79895	ATP8B4	hsa-miR-429,hsa-miR-944	23390	ZDHHC17
hsa-miR-373	9925	ZBTB5	hsa-miR-137	283248	RCOR2	hsa-miR-486-5p	79977	GRHL2	hsa-miR-520d-5p	23394	ADNP
hsa-miR-508-5p	9929	JOSD1	hsa-miR-137,hsa-miR-519d,hsa-miR-582-5p	283373	ankrd52	hsa-miR-629	800	CALD1	hsa-miR-637	23395	Lars2
hsa-miR-330-3p	9931	helz	hsa-miR-330-3p	283417	DPY19L2	hsa-miR-25	80005	Dock5	hsa-miR-101	23396	PIP5K1C
hsa-miR-506	9943	OXSR1	hsa-miR-137,hsa-miR-21,hsa-miR-544,hsa-miR-802,hsa-miR-96	283464	GXYLT1	hsa-let-7b,hsa-miR-148b,hsa-miR-486-5p	80012	PHC3	hsa-miR-382,hsa-miR-425,hsa-miR-944	23405	DICER1
hsa-miR-508-5p	9949	AMMECR1	hsa-miR-137	283537	SLC46A3	hsa-miR-181a	80036	TRPM3	hsa-miR-101	23406	cotl1
hsa-miR-379*	9969	MED13	hsa-miR-519d,hsa-miR-623	283554	GPR137C	hsa-miR-181a,hsa-miR-629	80055	PGAP1	hsa-miR-103-as,hsa-miR-384	23410	SIRT3
hsa-miR-506	9991	ROD1	hsa-miR-626	283576	Zdhhc22	hsa-miR-196a,hsa-miR-425	801	CALM1,CALM2,CALM3	hsa-miR-141,hsa-miR-181d	23411	sirt1
			hsa-miR-330-3p	283635	fam177a1	hsa-miR-30d*	80122	YSK4	hsa-miR-429	23413	NCS1
			hsa-miR-183	283638	kiaa0284	hsa-let-7b	80144	FRAS1	hsa-miR-137,hsa-miR-17,hsa-miR-429,hsa-miR-548e	23414	Zfpm2
			hsa-miR-330-3p	283726	Fam154b,LOC642677	hsa-miR-425	80146	UXS1	hsa-miR-1244	2342	Fntb
			hsa-miR-137,hsa-miR-93	283871	PGP	hsa-miR-181a,hsa-miR-25	80155	naa15	hsa-miR-137	23424	tdrd7
			hsa-miR-330-3p	284058	KIAA1267	hsa-miR-181a	80196	RNF34	hsa-miR-182,hsa-miR-520d-5p	23428	SLC7A8
			hsa-miR-571	284217	LAMA1	hsa-miR-181a	80204	fbxo11	hsa-miR-17,hsa-miR-200a,hsa-miR-513b	23429	RYBP
			hsa-miR-21,hsa-miR-519d,hsa-miR-623,hsa-miR-96	284273	ZADH2	hsa-miR-148b,hsa-miR-181a,hsa-miR-93	80205	CHD9	hsa-miR-944	23431	Ap4e1
			hsa-miR-582-5p	284274	C18orf62	hsa-miR-181a	80209	C13orf23	hsa-miR-137,hsa-miR-200b	23435	TARDBP
			hsa-miR-544	284339	Tmem145	hsa-miR-200a*	80213	tm2d3	hsa-miR-1274b	23439	ATP1B4
			hsa-miR-138	284369	C19orf75	hsa-miR-181a	80218	naa50	hsa-miR-1274b,hsa-miR-944	23446	slc44a1
			hsa-miR-96	284439	SLC25A42	hsa-miR-181a	8030	CCDC6	hsa-miR-137	23452	ANGPTL2
			hsa-miR-449a	2845	GPR22	hsa-let-7b	80305	TRABD	hsa-miR-382,hsa-miR-944	23456	ABCB10
			hsa-miR-631,hsa-miR-802	2846	lpar4	hsa-miR-34b*	8031	NCOA4	hsa-miR-137,hsa-miR-17	23463	icmt
			hsa-miR-671-5p	284611	Fam102b	hsa-miR-196b,hsa-miR-25	808	CALM1,CALM2,CALM3	hsa-miR-425,hsa-miR-625	23466	cbx6
			hsa-miR-626,hsa-miR-671-5p	284612	SYPL2	hsa-miR-210	8085	MLL2	hsa-miR-760	23467	nptxr
			hsa-miR-544	284613	CYB561D1	hsa-miR-181a	80856	KIAA1715	hsa-miR-101,hsa-miR-137	23469	PHF3
			hsa-miR-137,hsa-miR-330-3p,hsa-miR-519d,hsa-miR-582-5p,hsa-miR-623,hsa-miR-626,hsa-miR-96	284716	RIMKLA	hsa-miR-196a	8091	HMGA2	hsa-miR-520d-5p	23471	TRAM1
			hsa-miR-137	2849	Gpr26	hsa-miR-15b	81029	wnt5b	hsa-miR-182,hsa-miR-200a,hsa-miR-520d-5p,hsa-miR-760	23476	brd4
			hsa-miR-449a	28514	DLL1	hsa-miR-181a	811	CALR	hsa-miR-210	23479	iscU
			hsa-miR-137	285172	FAM126B	hsa-let-7b	813	CALU	hsa-miR-182	23492	CBX7
			hsa-miR-330-3p	285362	sumf1	hsa-miR-196a	8139	GAN	hsa-miR-137,hsa-miR-181d	23493	HEY2,LOC100129733
			hsa-miR-96	285368	PRRT3	hsa-miR-486-5p	81563	C1orf21	hsa-miR-101,hsa-miR-625	23504	RIMBP2
			hsa-miR-582-5p	285386	tprg1	hsa-miR-15b	81566	CSRNP2	hsa-miR-181d	23505	TMEM131
			hsa-miR-137	285590	SH3PXD2B	hsa-miR-181a	81669	CCR6,Ccnl2	hsa-miR-137,hsa-miR-17,hsa-miR-384	23506	KIAA0240
			hsa-miR-137	285613	RELL2	hsa-miR-181a	81688	C6orf62	hsa-miR-513b	23507	LRRC8B
			hsa-miR-330-3p	285636	C5orf51	hsa-miR-181a	818	CAMK2G	hsa-miR-137,hsa-miR-373	23508	ttc9
			hsa-miR-137,hsa-miR-330-3p	285671	RNF180	hsa-miR-769-5p	819	CAMLG	hsa-miR-760	23509	Pofut1
			hsa-miR-183,hsa-miR-330-3p,hsa-miR-544	285672	FAM159B,SFRS12IP1	hsa-miR-627	8239	USP9X	hsa-miR-182	23510	KCTD2
			hsa-miR-425	285704	rgmb	hsa-miR-486-5p,hsa-miR-769-5p	8289	ARID1A	hsa-miR-137,hsa-miR-200b	23512	SUZ12
			hsa-miR-138,hsa-miR-582-5p,hsa-miR-671-5p	286	ank1	hsa-miR-425	8321	fzd1	hsa-miR-200b,hsa-miR-548e	23516	slc39a14
			hsa-miR-137,hsa-miR-330-3p	286336	FAM78A	hsa-miR-627,hsa-miR-93	8322	FZD4	hsa-miR-101,hsa-miR-141,hsa-miR-513b	23522	MYST4
			hsa-miR-137	286343	C9orf150	hsa-miR-25	83259	PCDH11Y	hsa-miR-1274b,hsa-miR-17	23527	ACAP2
			hsa-miR-138	286410	ATP11C	hsa-miR-629	8326	FZD9	hsa-miR-20a*,hsa-miR-637,hsa-miR-663b	23529	CLCF1
			hsa-miR-623,hsa-miR-671-5p	286826	LIN9	hsa-miR-196a,hsa-miR-210	83482	SCRT1	hsa-miR-101,hsa-miR-1244	2353	FOS
			hsa-miR-137	2870	grk6	hsa-miR-629	83543	aif1l	hsa-miR-182,hsa-miR-200b	23531	MMD
			hsa-miR-449a	288	ANK3	hsa-miR-181a	83544	dnal1	hsa-miR-384	23541	Sec14l2
			hsa-miR-137	2882	GPX7	hsa-miR-181a	83594	NUDT12	hsa-miR-1183,hsa-miR-429,hsa-miR-513b,hsa-miR-637	23543	RBM9
			hsa-miR-96	2885	GRB2	hsa-let-7b	836	Casp3	hsa-miR-944	23545	ATP6V0A2
			hsa-miR-330-3p	2887	GRB10	hsa-miR-181a	83604	TMEM47	hsa-miR-200b,hsa-miR-513b	23548	TTC33
			hsa-miR-137,hsa-miR-671-5p	2890	GRIA1	hsa-miR-93	83667	SESN2	hsa-miR-182	2355	Fosl2
			hsa-miR-671-5p	2891	GRIA2	hsa-miR-425	83695	C12orf32	hsa-miR-101	23551	RASD2
			hsa-miR-330-3p	2892	Gria3	hsa-miR-627	83698	CALN1	hsa-miR-101	23554	TSPAN12
			hsa-miR-137,hsa-miR-582-5p	2893	GRIA4	hsa-miR-629	83939	Eif2a	hsa-miR-19b	23558	WBP2
			hsa-miR-138,hsa-miR-330-3p,hsa-miR-571,hsa-miR-582-5p,hsa-miR-96	2894	GRID1	hsa-miR-181a	8396	PIP4K2B	hsa-miR-200b	23568	ARL2BP
			hsa-miR-330-3p,hsa-miR-802	28951	TRIB2	hsa-miR-181a	83999	kremen1	hsa-miR-101,hsa-miR-182	23576	DDAH1
			hsa-miR-137,hsa-miR-96	28955	DEXI	hsa-miR-181a	84067	Fam160a2	hsa-miR-384	23580	Cdc42ep4
			hsa-miR-137	28962	OSTM1	hsa-miR-181a,hsa-miR-486-5p	84068	slc10a7	hsa-miR-520d-5p	23585	Tmem50a
			hsa-miR-138,hsa-miR-425	28964	GIT1	hsa-miR-629	84107	zic4	hsa-miR-137,hsa-miR-181d,hsa-miR-21,hsa-miR-429,hsa-miR-513b	23592	LEMD3
			hsa-miR-375	2898	grik2	hsa-miR-196a	8411	EEA1	hsa-miR-520d-5p,hsa-miR-548e,hsa-miR-944	23598	PATZ1
			hsa-miR-544,hsa-miR-802	2899	Grik3	hsa-miR-181a,hsa-miR-627	84132	Usp42	hsa-miR-548e	23601	CLEC5A
			hsa-miR-137,hsa-miR-582-5p,hsa-miR-631,hsa-miR-802	28996	HIPK2	hsa-let-7b	84135	UTP15	hsa-miR-141,hsa-miR-182,hsa-miR-200b	23603	CORO1C
			hsa-miR-137,hsa-miR-582-5p	28999	klf15	hsa-miR-15b	84144	SYDE2	hsa-miR-137,hsa-miR-182	23607	CD2AP
			hsa-miR-330-3p	29	ABR	hsa-miR-15b	84189	Slitrk6	hsa-miR-17	23608	MKRN1,MKRN9P
			hsa-miR-137	2903	GRIN2A	hsa-miR-425	84247	LDOC1L	hsa-miR-137	23609	mkrn2
			hsa-miR-183,hsa-miR-623,hsa-miR-671-5p	29035	C16orf72	hsa-miR-769-5p	84249	Psd2	hsa-miR-103-as	23617	Tssk2
			hsa-miR-330-3p	2904	GRIN2B	hsa-miR-181a	84254	Camkk1	hsa-miR-141	23621	BACE1
			hsa-miR-663	2906	GRIN2D	hsa-miR-25	84255	SLC37A3	hsa-miR-760	23630	KCNE1L
			hsa-miR-138,hsa-miR-330-3p	29068	zbtb44	hsa-miR-34b*	84268	RPAIN	hsa-miR-425	23633	KPNA6
			hsa-miR-183,hsa-miR-623	2908	NR3C1	hsa-let-7b,hsa-miR-34b*	8427	ZNF282	hsa-miR-182	23637	RABGAP1
			hsa-miR-138,hsa-miR-375	2909	GRLF1	hsa-let-7b	8428	stk24	hsa-miR-384,hsa-miR-548e	23647	ARFIP2
			hsa-miR-671-5p	29094	hspc159	hsa-miR-629	84285	Eif1ad	hsa-miR-137	23648	LOC100131851,SSBP3
			hsa-miR-375	29095	ORMDL2	hsa-miR-196a	84289	ing5	hsa-miR-520d-5p	23654	plxnb2
			hsa-miR-330-3p	29106	SCG3	hsa-miR-181a	843	casp10	hsa-miR-384	23657	SLC7A11
			hsa-miR-582-5p	29123	LOC100128265,ankrd11	hsa-miR-627	84313	vps25	hsa-let-7b,hsa-miR-137	23659	PLA2G15
			hsa-miR-330-3p,hsa-miR-582-5p	2915	Grm5	hsa-miR-200a*	84314	tmem107	hsa-miR-200b	23671	Tmeff2
			hsa-miR-671-5p	2916	GRM6	hsa-miR-15b,hsa-miR-181a	8434	RECK	hsa-miR-1244,hsa-miR-130b,hsa-miR-520d-5p	23673	STX12
			hsa-miR-449a	2917	GRM7	hsa-miR-486-5p,hsa-miR-93	84440	Rab11fip4	hsa-miR-182	23677	SH3BP4
			hsa-miR-137	292	SLC25A5,SLC25A5P8	hsa-miR-629	84445	lzts2	hsa-miR-101,hsa-miR-182,hsa-miR-520d-5p	23678	SGK3
			hsa-miR-623	29766	tmod3	hsa-miR-181a	8445	dyrk2	hsa-miR-141	23682	RAB38
			hsa-miR-137	2977	GUCY1A2	hsa-miR-196a	84458	Lcor	hsa-miR-137	23683	Prkd3
			hsa-miR-544	29789	Ola1	hsa-miR-181a	8452	cul3	hsa-miR-101	23705	CADM1
			hsa-miR-137	29800	ZDHHC1	hsa-miR-629	84529	c15orf41	hsa-miR-944	23710	GABARAPL1,GABARAPL3
			hsa-miR-137	29803	REPIN1	hsa-miR-196a	84553	C6orf168	hsa-miR-17,hsa-miR-182,hsa-miR-200b	23731	c9orf5
			hsa-miR-138,hsa-miR-425	29843	SENP1	hsa-miR-196a	84612	Pard6b	hsa-miR-101,hsa-miR-141,hsa-miR-181d,hsa-miR-944	23760	PITPNB
			hsa-miR-802	29887	SNX10	hsa-miR-30d	8462	klf11	hsa-miR-200b	23761	PISD
			hsa-miR-519d,hsa-miR-582-5p	29890	RBM15B	hsa-miR-30d	8464	Supt3h	hsa-miR-137	23762	OSBP2
			hsa-miR-330-3p	29904	eef2k	hsa-miR-181a	8473	Ogt	hsa-miR-101	23767	Flrt3
			hsa-miR-330-3p	29935	RPA4	hsa-let-7b	84733	cbx2	hsa-miR-101,hsa-miR-1183,hsa-miR-520d-5p	23768	FLRT2
			hsa-miR-183	29953	TRHDE	hsa-miR-486-5p	84752	B3gnt9	hsa-miR-137	23774	BRD1
			hsa-miR-425	29954	POMT2	hsa-miR-181a	8476	CDC42BPA	hsa-miR-137,hsa-miR-182	23786	BCL2L13
			hsa-miR-671-5p	29964	PRICKLE4	hsa-miR-627	8479	HIRIP3	hsa-miR-520d-5p	23787	MTCH1
			hsa-miR-330-3p,hsa-miR-671-5p	29965	C16orf5	hsa-miR-15b	84870	Rspo3	hsa-miR-182	23788	mtch2
			hsa-miR-582-5p	29966	STRN3	hsa-miR-181a,hsa-miR-25	84890	Ado	hsa-miR-384,hsa-miR-548e	24138	ifit5
			hsa-miR-137	29967	LRP12	hsa-miR-148b,hsa-miR-210	84895	fam73b	hsa-miR-17	24141	c20orf103
			hsa-miR-582-5p	29970	SCHIP1	hsa-miR-196a	8491	map4k3	hsa-miR-1306,hsa-miR-17	24147	Fjx1
			hsa-miR-425	29979	Ubqln1	hsa-miR-210	84915	C12orf34	hsa-miR-200a	245973	ATP6V1C2
			hsa-miR-623	29982	nrbf2	hsa-miR-196b	84919	PPP1R15B	hsa-miR-101,hsa-miR-1244,hsa-miR-137,hsa-miR-17,hsa-miR-182,hsa-miR-19b,hsa-miR-483-3p	246175	CNOT6L
			hsa-miR-375,hsa-miR-618,hsa-miR-671-5p	29993	Pacsin1	hsa-miR-196a	84923	FAM104A	hsa-miR-101,hsa-miR-1244	2475	MTOR
			hsa-miR-138,hsa-miR-618	29994	Baz2b	hsa-miR-15b	84926	SPRYD3	hsa-miR-429	2494	NR5A2
			hsa-miR-582-5p	29998	GLTSCR1	hsa-miR-25	84945	abhd13	hsa-miR-141,hsa-miR-520d-5p	2521	fus
			hsa-miR-206,hsa-miR-618	30000	Tnpo2	hsa-miR-181a,hsa-miR-425	8498	RANBP3	hsa-miR-1183,hsa-miR-382,hsa-miR-637	252983	Stxbp4
			hsa-miR-96	30001	ERO1L	hsa-miR-181a	8503	PIK3R3	hsa-miR-137	252995	FNDC5
			hsa-miR-96	30011	Sh3kbp1	hsa-miR-15b	8506	CNTNAP1	hsa-miR-1183,hsa-miR-137,hsa-miR-182,hsa-miR-548e,hsa-miR-760	253260	RICTOR
			hsa-miR-802	30061	SLC40A1	hsa-miR-486-5p	8520	HAT1	hsa-miR-200b	2534	FYN
			hsa-miR-137,hsa-miR-138,hsa-miR-544	3021	H3f3b,LOC440926,LOC644914,LOC728914,h3f3a	hsa-miR-196b	8522	gas7	hsa-miR-101,hsa-miR-1183,hsa-miR-137,hsa-miR-200b,hsa-miR-483-3p,hsa-miR-513b,hsa-miR-520d-5p,hsa-miR-760,hsa-miR-944	253461	ZBTB38
			hsa-miR-137,hsa-miR-623	3038	HAS3	hsa-miR-629	85318	BAGE2,BAGE3,BAGE4,BAGE5	hsa-miR-181d	253558	LCLAT1
			hsa-miR-137	3064	HTT	hsa-miR-629	85319	BAGE2,BAGE3,BAGE4,BAGE5	hsa-miR-182	253559	CADM2
			hsa-miR-425	3069	HDLBP	hsa-miR-25	8534	CHST1	hsa-miR-429	253714	c6orf167
			hsa-miR-671-5p	3073	hexA	hsa-miR-181a	8535	cbx4	hsa-miR-1182,hsa-miR-130b,hsa-miR-182,hsa-miR-520d-5p	253738	EBF3
			hsa-miR-206	30818	kcnip3	hsa-miR-196a	85364	ZCCHC3	hsa-miR-101,hsa-miR-141,hsa-miR-17,hsa-miR-182,hsa-miR-200b	253782	LASS6
			hsa-miR-330-3p,hsa-miR-631	30819	Kcnip2	hsa-miR-486-5p	85366	MYLK2	hsa-miR-200b	2538	G6PC
			hsa-miR-582-5p	3082	Hgf	hsa-miR-181a	85440	DOCK7	hsa-miR-137,hsa-miR-520d-5p	253827	msrb3
			hsa-miR-671-5p	30845	ehd3	hsa-miR-15b	85458	DIXDC1	hsa-miR-17	253943	YTHDF3
			hsa-miR-631	30850	CDR2L	hsa-miR-15b	85460	ZNF518B	hsa-miR-101,hsa-miR-137,hsa-miR-200b,hsa-miR-21,hsa-miR-382,hsa-miR-944	254048	ubn2
			hsa-miR-137	3090	HIC1	hsa-miR-486-5p	85461	TANC1	hsa-miR-137	254102	Ehbp1l1
			hsa-miR-138,hsa-miR-582-5p	3091	HIF1A	hsa-miR-769-5p	85464	SSH2	hsa-miR-137,hsa-miR-182,hsa-miR-429,hsa-miR-548e	254170	fbxo33
			hsa-miR-571	3092	HIP1	hsa-miR-629	85465	Ept1	hsa-miR-1183,hsa-miR-200b	254225	RNF169
			hsa-miR-137,hsa-miR-330-3p	3093	UBE2K	hsa-miR-200a*	8550	MAPKAPK5	hsa-miR-760	254251	LCORL
			hsa-miR-330-3p,hsa-miR-375	3097	hivep2	hsa-miR-196a	85508	Scrt2	hsa-miR-1244,hsa-miR-637	254263	cnih2
			hsa-miR-138	3098	HK1	hsa-miR-181a	8553	bhlhe40	hsa-miR-141	254427	C10orf47
			hsa-miR-671-5p	31	ACACA	hsa-let-7b	8555	CDC14B	hsa-miR-17	254428	SLC41A1
			hsa-miR-137	3101	HK3	hsa-miR-181a	8567	MADD	hsa-miR-520d-5p	254531	lpcat4
			hsa-miR-671-5p	3111	HLA-DOA	hsa-miR-15b	8569	mknk1	hsa-miR-382,hsa-miR-760	254827	Naaladl2
			hsa-miR-137,hsa-miR-183	3131	HLF	hsa-miR-181a	8570	khsrp	hsa-miR-17,hsa-miR-200a,hsa-miR-200b	2549	gab1
			hsa-miR-375,hsa-miR-623	3141	HLCS	hsa-miR-196b	8573	CASK	hsa-miR-200b	255022	CALHM1
			hsa-miR-571,hsa-miR-582-5p	3146	HMGB1,HMGB1L10	hsa-miR-34b*	86	actl6a	hsa-miR-200b,hsa-miR-513b	2551	gabpa
			hsa-miR-582-5p	3148	HMGB2	hsa-miR-30d*	8601	RGS20	hsa-miR-548e	2553	gabpb1
			hsa-miR-582-5p	3149	HMGB3,LOC646993,LOC729595,LOC729952	hsa-miR-181a	8613	Ppap2b	hsa-miR-137	2554	Gabra1
			hsa-miR-544	3151	HMGN2,LOC648822,LOC729505,LOC729687	hsa-miR-181a	8614	STC2	hsa-miR-182	255488	Rnf144b
			hsa-miR-571	3155	hmgcL	hsa-miR-181a,hsa-miR-196a	863	Cbfa2t3	hsa-miR-760	255626	HIST1H2BA
			hsa-miR-449a	3172	Hnf4a	hsa-miR-486-5p	8633	UNC5C	hsa-miR-137	255631	COL24A1
			hsa-miR-582-5p	3174	HNF4G	hsa-miR-181a	8653	DDX3Y	hsa-miR-382,hsa-miR-384	2557	GABRA4
			hsa-miR-137	317719	KLHL10	hsa-let-7b,hsa-miR-15b	8660	irs2	hsa-miR-101,hsa-miR-130b,hsa-miR-513b	255743	NPNT
			hsa-miR-618	3181	HNRNPA2B1	hsa-miR-425	867	cbl	hsa-miR-137	2559	Gabra6
			hsa-miR-425	3184	HNRNPD	hsa-miR-181a	868	Cblb	hsa-miR-137,hsa-miR-141,hsa-miR-200b	255919	LOC100130176,tmem188
			hsa-miR-137,hsa-miR-330-3p,hsa-miR-582-5p	3192	Hnrnpu	hsa-miR-181a	8715	Nol4	hsa-miR-101,hsa-miR-382	255928	SYT14
			hsa-miR-582-5p	3196	TLX2	hsa-miR-181a	8726	eed	hsa-miR-200b	255967	PAN3
			hsa-miR-330-3p,hsa-miR-375	3200	HOXA3	hsa-miR-181a	8731	rnmt	hsa-miR-101,hsa-miR-21,hsa-miR-384,hsa-miR-944	2561	GABRB2
			hsa-miR-582-5p	3201	HOXA4	hsa-miR-196a	8780	Riok3	hsa-miR-101,hsa-miR-513b	256130	TMEM196
			hsa-miR-802	3202	HOXA5	hsa-miR-181a	8812	CCNK	hsa-miR-425,hsa-miR-520d-5p	2562	GABRB3
			hsa-miR-544	3206	HOXA10	hsa-miR-15b	8816	DCAF5	hsa-miR-137	256302	C17orf103
			hsa-miR-375,hsa-miR-618	3213	HOXB3	hsa-miR-34b*	8817	FGF18	hsa-miR-101,hsa-miR-384	256356	GK5
			hsa-miR-425	3222	HOXC5	hsa-miR-15b	8828	NRP2	hsa-miR-137	256364	EML3
			hsa-miR-137,hsa-miR-330-3p,hsa-miR-623	3224	Hoxc8	hsa-miR-181a	8829	NRP1	hsa-miR-130b,hsa-miR-182	256380	SCML4
			hsa-miR-618,hsa-miR-623	3225	HOXC9	hsa-miR-210	8831	SYNGAP1	hsa-miR-17,hsa-miR-182	256435	ST6GALNAC3
			hsa-miR-330-3p	323	Apbb2	hsa-miR-15b	8840	WISP1	hsa-miR-520d-5p	256536	TCERG1L
			hsa-miR-137	3236	HOXD10	hsa-miR-769-5p	8862	APLN	hsa-miR-429	256643	CXorf23
			hsa-miR-330-3p,hsa-miR-582-5p,hsa-miR-802	324	APC	hsa-miR-15b	8892	EIF2B2	hsa-miR-200b	256691	MAMDC2
			hsa-miR-138	326342	EMR4P	hsa-miR-15b,hsa-miR-196a,hsa-miR-627,hsa-miR-93	8897	mtmr3	hsa-miR-101,hsa-miR-1183,hsa-miR-200b,hsa-miR-382,hsa-miR-513b,hsa-miR-944	257194	NEGR1
			hsa-miR-96	326625	MMAB	hsa-miR-25	892	ccnc	hsa-miR-1183,hsa-miR-137,hsa-miR-182,hsa-miR-520d-5p	257397	TAB3
			hsa-miR-425,hsa-miR-544,hsa-miR-802	3267	AGFG1	hsa-miR-181a,hsa-miR-627	8929	Phox2b	hsa-miR-425	257415	LOC728153,LOC728640,fam133b
			hsa-miR-330-3p,hsa-miR-425	3268	AGFG2	hsa-miR-93	894	CCND2	hsa-miR-141,hsa-miR-425,hsa-miR-760	25758	C11orf41
			hsa-miR-631	3269	HRH1	hsa-miR-629	8945	btrc	hsa-miR-483-3p	25759	SHC2
			hsa-miR-96	3280	hes1	hsa-miR-25	89795	LOC652725,NAV3	hsa-miR-137,hsa-miR-548e	25764	SERF2,c15orf63
			hsa-miR-671-5p	3299	HSF4	hsa-miR-629,hsa-miR-769-5p	89796	NAV1	hsa-miR-182	25771	TBC1D22A
			hsa-miR-449a	3304	HSPA1A,HSPA1B	hsa-miR-627	89848	FCHSD1	hsa-miR-101,hsa-miR-137,hsa-miR-17,hsa-miR-200a	25778	DSTYK
			hsa-miR-96	3306	Hspa2	hsa-let-7b	8994	LIMD1	hsa-miR-182,hsa-miR-520d-5p	25782	RAB3GAP2
			hsa-miR-618	331	XIAP	hsa-miR-30d*	89970	rspry1	hsa-miR-200b	25791	Ngef
			hsa-miR-519d	3312	HSPA8	hsa-miR-181a	8999	CDKL2	hsa-miR-520d-5p	25798	BRI3P1,Bri3
			hsa-miR-330-3p,hsa-miR-96	3321	igsf3	hsa-miR-181a	900	ccng1	hsa-miR-137	25801	Gca
			hsa-miR-137,hsa-miR-449a	3337	DNAJB1	hsa-miR-629	90326	THAP3	hsa-miR-182	25802	LMOD1
			hsa-miR-663	3339	Hspg2	hsa-let-7b,hsa-miR-196a	90379	Dcaf15	hsa-miR-106b	25805	BAMBI,LOC729590
			hsa-miR-137,hsa-miR-96	3340	NDST1	hsa-miR-181a	90427	Bmf	hsa-miR-20a*	2581	GALC
			hsa-miR-183,hsa-miR-623	3344	foxn2	hsa-miR-34b*	9043	Spag9	hsa-miR-182	25816	TNFAIP8
			hsa-miR-137,hsa-miR-449a	3358	htr2c	hsa-miR-15b	9044	Btaf1	hsa-miR-1183,hsa-miR-137,hsa-miR-429,hsa-miR-548e	25817	FAM19A5
			hsa-miR-425	3371	TNC	hsa-miR-181a	90459	Eri1	hsa-miR-137,hsa-miR-429	25822	DNAJB5
			hsa-miR-183	3382	Ica1	hsa-miR-629	9066	Syt7,syt17	hsa-miR-141	25827	Fbxl2
			hsa-miR-137	338645	Luzp2	hsa-miR-486-5p	9071	CLDN10	hsa-miR-760	25829	TMEM184B
			hsa-miR-571	338699	Ankrd42	hsa-miR-25	908	cct6a	hsa-miR-182	2583	B4GALNT1
			hsa-miR-138	338773	TMEM119	hsa-miR-34b*	9101	usp8	hsa-miR-101	25830	sult4a1
			hsa-miR-183,hsa-miR-582-5p	338917	Vsx2	hsa-miR-181a	9108	MTMR7	hsa-miR-1183,hsa-miR-141	25831	Hectd1
			hsa-miR-138	339123	JMJD8	hsa-miR-627	9145	SYNGR1	hsa-miR-137,hsa-miR-181d,hsa-miR-182,hsa-miR-520d-5p,hsa-miR-548e,hsa-miR-944	25836	nipbl
			hsa-miR-137	339451	KLHL17	hsa-miR-93	91452	acbd5	hsa-miR-101	25841	ABTB2
			hsa-miR-96	339665	slc35e4	hsa-miR-181a	91461	PKDCC	hsa-miR-429	25842	Asf1a
			hsa-miR-183,hsa-miR-519d,hsa-miR-631,hsa-miR-802	339745	SPOPL	hsa-miR-181a	91608	RASL10B	hsa-miR-101,hsa-miR-944	25843	MOBKL3
			hsa-miR-330-3p,hsa-miR-618	3398	ID2	hsa-miR-181a	91746	YTHDC1	hsa-let-7b,hsa-miR-181d,hsa-miR-182	25849	PARM1
			hsa-miR-626	339855	KY	hsa-miR-181a,hsa-miR-486-5p,hsa-miR-769-5p	91748	C14orf43	hsa-miR-513b	25850	ZNF345
			hsa-miR-330-3p	339983	NAT8L	hsa-miR-196a	9180	OSMR	hsa-miR-1274b,hsa-miR-182,hsa-miR-382,hsa-miR-483-3p	25853	DCAF12
			hsa-miR-582-5p	3400	id4	hsa-miR-15b	9191	dedD	hsa-miR-20a*	25874	BRP44
			hsa-miR-623	340156	MYLK4	hsa-miR-181a	92	ACVR2A	hsa-miR-101,hsa-miR-1274b,hsa-miR-137	2589	GALNT1,GALNT13
			hsa-miR-137	340348	TSPAN33	hsa-miR-181a	920	CD4	hsa-miR-182,hsa-miR-200b	2590	GALNT2
			hsa-miR-330-3p	340419	rspo2	hsa-miR-627	92126	Dsel	hsa-miR-520d-5p	25907	TMEM158
			hsa-miR-137	340481	ZDHHC21	hsa-miR-15b,hsa-miR-627	92181	Ubtd2	hsa-miR-944	25909	AHCTF1,AHCTF1P1
			hsa-miR-626,hsa-miR-96	340485	Acer2,LOC645978	hsa-miR-181a	92255	Lmbrd2	hsa-miR-944	25915	NDUFAF3
			hsa-miR-138	340529	PABPC1L2A,Pabpc1l2b	hsa-miR-181a,hsa-miR-196a	9228	DLGAP2	hsa-miR-137,hsa-miR-182,hsa-miR-944	25921	Zdhhc5
			hsa-miR-206,hsa-miR-425,hsa-miR-802	340533	KIAA2022	hsa-miR-30d	9231	DLG5	hsa-miR-106b	25923	ATL3
			hsa-miR-330-3p,hsa-miR-582-5p	340554	Zc3h12b	hsa-miR-181a	92312	mex3a	hsa-miR-182	259230	sgms1
			hsa-miR-519d	340719	NANOS1	hsa-miR-769-5p	9253	Numbl	hsa-miR-101,hsa-miR-182,hsa-miR-200a	25924	MYRIP
			hsa-miR-544,hsa-miR-618,hsa-miR-626	341640	FREM2	hsa-miR-181a	9254	CACNA2D2	hsa-miR-520d-5p	25927	Cnrip1
			hsa-miR-137	3417	IDH1	hsa-miR-196a	92935	MARS2	hsa-miR-520d-5p	25928	SOSTDC1
			hsa-miR-183	3418	IDH2	hsa-miR-181a	92949	ADAMTSL1	hsa-miR-182	259282	BOD1L
			hsa-miR-137	342667	STAC2	hsa-miR-425	9295	SFRS11	hsa-miR-200b	25932	CLIC4
			hsa-miR-137,hsa-miR-519d	344148	NCKAP5	hsa-miR-93	92999	ZBTB47	hsa-miR-137	25940	Fam98a
			hsa-miR-183	345557	PLCXD3	hsa-miR-627	93	ACVR2B	hsa-miR-101,hsa-miR-182	25943	C20orf194
			hsa-miR-544	347404	Lancl3	hsa-miR-15b	9322	Trip10	hsa-miR-137,hsa-miR-17,hsa-miR-625	25946	ZNF385A
			hsa-miR-582-5p,hsa-miR-802	347731	LRRTM3	hsa-miR-93	9331	B4GALT6	hsa-miR-137,hsa-miR-182,hsa-miR-760	25953	PNKD
			hsa-miR-425	3479	Igf1	hsa-miR-181a	9332	CD163	hsa-miR-101,hsa-miR-520d-5p	25957	sfrs18
			hsa-miR-330-3p,hsa-miR-375,hsa-miR-631	3480	IGF1R	hsa-miR-210	9334	B4galt5	hsa-miR-200b	25959	KANK2
			hsa-miR-544	3481	IGF2,INS,INS-IGF2	hsa-miR-181a	93487	MAPK1IP1L	hsa-miR-182	25960	GPR124
			hsa-miR-582-5p,hsa-miR-623	3482	Igf2r	hsa-miR-181a	93624	TADA2B	hsa-miR-141	25961	Nudt13
			hsa-miR-449a	3486	igfbp3	hsa-miR-629	93664	cadps2	hsa-miR-137,hsa-miR-182	25966	C2CD2
			hsa-miR-137,hsa-miR-626,hsa-miR-802	3488	IGFBP5	hsa-miR-25	9371	kif3b	hsa-miR-137,hsa-miR-760	25977	Necap1
			hsa-miR-181b	348938	Nipal4	hsa-miR-34b*	9375	Tm9sf2	hsa-miR-182	25978	Chmp2b
			hsa-miR-582-5p	351	APP	hsa-miR-181a	9378	NRXN1	hsa-miR-663b	25987	TSKU
			hsa-miR-138	352954	gats	hsa-miR-181a	9392	TGFBRAP1	hsa-miR-760	25988	hinfp
			hsa-miR-582-5p	353189	SLCO4C1	hsa-miR-629	9394	HS6ST1	hsa-miR-513b,hsa-miR-944	25994	HIGD1A,HIGD1D,LOC100130383
			hsa-miR-137	357	SHROOM2	hsa-miR-181a	9397	NMT2	hsa-miR-520d-5p	25996	Rexo2
			hsa-miR-137,hsa-miR-582-5p	359	AQP2	hsa-miR-196a	93986	FOXP2	hsa-miR-137	25998	Ibtk
			hsa-miR-21	3592	IL12A	hsa-miR-629	940	CD28	hsa-miR-137,hsa-miR-20a*	26003	gorasp2
			hsa-miR-618	3596	IL13	hsa-miR-25	94104	GCFC1	hsa-miR-548e	26009	ZZZ3
			hsa-miR-330-3p	359845	Fam101b,LOC100133632	hsa-miR-196a	9421	HAND1	hsa-miR-182,hsa-miR-19b,hsa-miR-384,hsa-miR-425,hsa-miR-429	26010	Spats2l
			hsa-miR-449a,hsa-miR-544,hsa-miR-623	359948	IRF2BP2	hsa-miR-34b*	94234	FOXQ1	hsa-miR-182	26011	ODZ4
			hsa-miR-425,hsa-miR-96	36	ACADSB	hsa-miR-181a,hsa-miR-196a	9425	CDYL	hsa-miR-760	26012	nelf
			hsa-miR-519d,hsa-miR-582-5p	360023	Zbtb41	hsa-miR-181a	9441	MED26	hsa-miR-200b,hsa-miR-20a	26018	lrig1
			hsa-miR-96	3607	Foxk2	hsa-miR-25	9445	itm2b	hsa-miR-182	26020	LRP10
			hsa-miR-618	3609	ilf3	hsa-miR-181a,hsa-miR-34b*	9448	MAP4K4	hsa-miR-548e	26025	PCDHGA12,PCDHGC3,PCDHGC4,PCDHGC5
			hsa-miR-582-5p	361	AQP4	hsa-miR-181a	9464	HAND2	hsa-miR-137,hsa-miR-182,hsa-miR-944	26030	PLEKHG3
			hsa-miR-137	3613	Impa2	hsa-miR-196a	9468	Pcyt1b	hsa-miR-137	26031	OSBPL3
			hsa-miR-138	3621	ing1	hsa-miR-629	9474	atg5	hsa-miR-944	26032	SUSD5
			hsa-miR-671-5p	363	AQP6	hsa-miR-181a	9491	PSMF1	hsa-miR-130b	26034	IPCEF1
			hsa-miR-137,hsa-miR-626,hsa-miR-802,hsa-miR-96	3632	INPP5A	hsa-miR-486-5p	9498	SLC4A8	hsa-miR-137	26035	glcE
			hsa-miR-582-5p	3633	INPP5B	hsa-miR-769-5p	9517	Sptlc2	hsa-miR-101	26036	ZNF451
			hsa-miR-183	3638	INSIG1	hsa-miR-425	9522	SCAMP1	hsa-miR-130b,hsa-miR-520d-5p,hsa-miR-663b	26038	CHD5
			hsa-miR-544	3643	INSR	hsa-miR-181a	9530	Bag4	hsa-miR-182	26039	SS18L1
			hsa-miR-519d	3676	ITGA4	hsa-miR-181a	9543	IGDCC3	hsa-miR-20a	260425	MAGI3
			hsa-miR-137	3678	ITGA5	hsa-miR-181a	955	entpd6	hsa-miR-760,hsa-miR-944	26043	UBXN7
			hsa-miR-137,hsa-miR-631	3680	ITGA9	hsa-let-7b	9568	Gabbr2	hsa-miR-141,hsa-miR-944	26045	Lrrtm2
			hsa-miR-181b,hsa-miR-183,hsa-miR-582-5p,hsa-miR-802	3696	ITGB8	hsa-miR-15b	9575	CLOCK	hsa-miR-520d-5p	26046	RNF160
			hsa-miR-330-3p	3705	ITPK1	hsa-miR-769-5p	9586	CREB5	hsa-miR-1274b,hsa-miR-513b,hsa-miR-548e,hsa-miR-760	26047	CNTNAP2
			hsa-miR-375,hsa-miR-519d	3707	Itpkb	hsa-miR-627	9589	WTAP	hsa-miR-101,hsa-miR-137,hsa-miR-944	26051	PPP1R16B
			hsa-miR-96	3708	ITPR1	hsa-miR-93	9615	GDA	hsa-miR-513b	26052	DNM3
			hsa-miR-96	3709	ITPR2	hsa-miR-196a	9628	RGS6	hsa-miR-200b	26053	AUTS2
			hsa-miR-623	372	Arcn1	hsa-miR-181a	9632	SEC24C	hsa-miR-548e	26054	SENP6
			hsa-miR-138,hsa-miR-544	3720	jarid2	hsa-miR-25	9639	arhgef10	hsa-miR-17	26056	RAB11FIP5
			hsa-miR-663	3726	junb	hsa-let-7b	9641	IKBKE	hsa-miR-101,hsa-miR-548e	26057	ANKRD17
			hsa-miR-375	3727	JUND	hsa-miR-196a	96459	FNIP1	hsa-miR-520d-5p	26058	GIGYF2
			hsa-miR-137	373	trim23	hsa-miR-425	9647	Ppm1f	hsa-miR-141,hsa-miR-548e	26059	ERC2
			hsa-miR-618	3730	KAL1	hsa-miR-181a	9648	GCC2	hsa-miR-17,hsa-miR-182,hsa-miR-200b,hsa-miR-944	26060	appl1
			hsa-miR-137,hsa-miR-21,hsa-miR-623	3736	KCNA1	hsa-miR-34b*	9650	MTFR1	hsa-miR-182,hsa-miR-520d-5p	26065	lsm14a
			hsa-miR-137	3737	KCNA2	hsa-miR-181a	9653	Hs2st1	hsa-miR-137	26074	c20orf26
			hsa-miR-802	3739	KCNA4	hsa-miR-196b	9658	Znf516	hsa-miR-944	26095	PTPN20A,PTPN20B
			hsa-miR-330-3p	3742	KCNA6	hsa-let-7b	9662	CEP135	hsa-miR-137,hsa-miR-760	26099	c1orf144
			hsa-miR-137,hsa-miR-330-3p,hsa-miR-571,hsa-miR-618	3746	Kcnc1	hsa-miR-769-5p	9679	FAM53B	hsa-miR-182	26100	wipi2
			hsa-miR-375	374659	Hddc3	hsa-miR-486-5p	9689	BZW1,BZW1L1,BZW1P1	hsa-miR-101,hsa-miR-1183,hsa-miR-483-3p,hsa-miR-513b	26115	TANC2
			hsa-miR-582-5p	374864	C18orf34	hsa-miR-181a	969	CD69	hsa-miR-101,hsa-miR-137	26118	WSB1
			hsa-miR-330-3p	374986	fam73a	hsa-miR-181a	9690	UBE3C	hsa-miR-20b	26119	ldlrap1
			hsa-miR-582-5p	375	Arf1	hsa-miR-181a	9698	PUM1	hsa-miR-130b,hsa-miR-19b,hsa-miR-382,hsa-miR-384,hsa-miR-944	26122	EPC2
			hsa-miR-137	3750	KCND1	hsa-miR-196a	9701	SAPS2	hsa-miR-1244	26127	FGFR1OP2
			hsa-miR-137	375056	MIA3	hsa-miR-769-5p	9702	Cep57	hsa-miR-513b,hsa-miR-548e	26130	GAPVD1
			hsa-miR-137	3751	KCND2	hsa-miR-181a,hsa-miR-93	9711	KIAA0226	hsa-miR-182	26133	TRPC4AP
			hsa-miR-631	375323	LHFPL4	hsa-miR-181a	9712	USP6NL	hsa-miR-137,hsa-miR-625	26135	serbp1
			hsa-miR-330-3p	375341	C3orf62	hsa-miR-93	9719	ADAMTSL2,LOC653348	hsa-miR-101	26136	tes
			hsa-miR-138,hsa-miR-802	375612	LHFPL3	hsa-miR-15b,hsa-miR-181a	9749	PHACTR2	hsa-miR-944	26147	phf19
			hsa-miR-137	375704	ENHO	hsa-miR-34b*	9760	Tox	hsa-miR-101	26148	C10orf12
			hsa-miR-206,hsa-miR-544,hsa-miR-671-5p	375743	PTAR1	hsa-miR-181a	9766	kiaa0247	hsa-miR-520d-5p,hsa-miR-760	2615	LRRC32
			hsa-miR-802	375790	AGRN	hsa-miR-181a	9770	RASSF2	hsa-miR-182,hsa-miR-520d-5p	26153	KIF26A
			hsa-miR-137	3760	KCNJ3	hsa-miR-181a	9772	KIAA0195	hsa-miR-944	261729	Steap2
			hsa-miR-519d	3766	kcnj10	hsa-miR-425	9774	BCLAF1,LOC731605	hsa-miR-944	2619	GAS1
			hsa-miR-137,hsa-miR-181b,hsa-miR-425,hsa-miR-96	376940	ZC3H6	hsa-miR-181a	9777	TM9SF4	hsa-miR-141,hsa-miR-384	26190	FBXW2
			hsa-miR-183,hsa-miR-96	3770	KCNJ14	hsa-miR-181a	9792	SERTAD2	hsa-miR-760	26205	GMEB2
			hsa-miR-183	3776	KCNK2	hsa-miR-425	9794	MAML1	hsa-miR-944	2621	LOC732446,gas6
			hsa-miR-138	3777	KCNK3	hsa-miR-181a	9802	Dazap2	hsa-miR-760	26224	fbxl3
			hsa-miR-138,hsa-miR-623,hsa-miR-671-5p	3778	KCNMA1	hsa-miR-15b,hsa-miR-181a	9811	KIAA0427	hsa-miR-101	26230	TIAM2
			hsa-miR-183	3796	KIF2A	hsa-miR-210	9815	GIT2	hsa-miR-17	26234	Fbxl5
			hsa-miR-137	3814	KISS1	hsa-let-7b,hsa-miR-181a	9819	TSC22D2	hsa-miR-944	2624	GATA2
			hsa-miR-137	3815	KIT,LOC652799,LOC653882	hsa-miR-25	9828	ARHGEF17	hsa-miR-137,hsa-miR-200b,hsa-miR-513b	26249	KLHL3
			hsa-miR-137,hsa-miR-544	382	Arf6	hsa-let-7b,hsa-miR-486-5p	9846	GAB2	hsa-miR-200b	2626	GATA4
			hsa-miR-330-3p,hsa-miR-623,hsa-miR-802	3836	KPNA1	hsa-miR-181a	9848	MFAP3L	hsa-miR-17	26267	Fbxo10
			hsa-miR-96	3837	KPNB1	hsa-miR-769-5p	9852	EPM2AIP1	hsa-miR-760,hsa-miR-944	26269	FBXO8
			hsa-miR-582-5p	3838	KPNA2	hsa-miR-181a,hsa-miR-196a	9857	CEP350	hsa-miR-1274b,hsa-miR-200a,hsa-miR-944	2627	GATA6
			hsa-miR-519d,hsa-miR-582-5p	3839	kpna3	hsa-miR-196a	9860	LRIG2	hsa-miR-944	26272	FBXO4
			hsa-miR-519d,hsa-miR-544	3840	KPNA4	hsa-miR-629	9865	TRIL	hsa-miR-17	26278	SACS
			hsa-miR-623,hsa-miR-671-5p	3843	IPO5	hsa-miR-181a	9867	pja2	hsa-miR-181d	26292	MYCBP
			hsa-miR-582-5p	3845	Kras	hsa-miR-181a	987	Lrba	hsa-miR-513b,hsa-miR-548e,hsa-miR-944	26298	Ehf
			hsa-miR-582-5p	386618	Kctd4	hsa-miR-627	9873	fchsd2	hsa-miR-384	2631	Gbas
			hsa-miR-137	387338	nsun4	hsa-miR-196a,hsa-miR-30d	9880	ZBTB39	hsa-miR-137	2633	GBP1
			hsa-miR-96	387521	TMEM189,TMEM189-UBE2V1,UBE2V1P2,Ube2v1	hsa-let-7b,hsa-miR-15b,hsa-miR-181a,hsa-miR-196b	9881	TRANK1	hsa-miR-513b	26354	gnl3
			hsa-miR-330-3p	387694	Sh2d4b	hsa-miR-181a	9882	TBC1D4	hsa-miR-520d-5p	2637	GBX2
			hsa-miR-93	387758	Fibin	hsa-miR-181a	9883	POM121	hsa-miR-20a*	2641	gcg
			hsa-miR-623	387893	Setd8	hsa-miR-181a	9890	LPPR4	hsa-miR-1183,hsa-miR-141,hsa-miR-17	26468	lhx6
			hsa-miR-96	387921	NHLRC3	hsa-miR-25,hsa-miR-629	9892	SNAP91	hsa-miR-137,hsa-miR-182	26470	sez6l2
			hsa-miR-183,hsa-miR-21	388	RHOB	hsa-miR-181a	9908	G3BP2	hsa-miR-20a*	2649	Nr6a1
			hsa-miR-631,hsa-miR-671-5p	388115	C15orf52	hsa-miR-25	9909	dennd4b	hsa-miR-182	2650	GCNT1
			hsa-miR-137	388228	Sbk1	hsa-miR-486-5p	9912	RICH2	hsa-miR-520d-5p	26503	slc17a5
			hsa-miR-330-3p,hsa-miR-519d,hsa-miR-623,hsa-miR-631	388403	YPEL2	hsa-miR-181a	9926	lpgat1	hsa-miR-17,hsa-miR-182	26505	CNNM3
			hsa-miR-544	388503	C3P1	hsa-miR-196b	993	CDC25A	hsa-miR-663b	26507	CNNM1
			hsa-miR-137,hsa-miR-138,hsa-miR-449a	388662	SLC6A17	hsa-miR-25,hsa-miR-629	9943	OXSR1	hsa-miR-760	26508	heyl
			hsa-miR-375	388698	FLG2	hsa-miR-15b	9949	AMMECR1	hsa-miR-1244,hsa-miR-141	2651	GCNT2
			hsa-miR-631	388939	C2orf71	hsa-miR-181a,hsa-miR-196a,hsa-miR-34b*	9958	USP15	hsa-miR-182,hsa-miR-200b,hsa-miR-384,hsa-miR-520d-5p	26512	INTS6
			hsa-miR-138	389	RHOC	hsa-miR-181a	996	cdc27	hsa-miR-137,hsa-miR-17,hsa-miR-182,hsa-miR-637	26523	EIF2C1
			hsa-miR-671-5p	3891	Krt85	hsa-miR-103-as	9969	MED13	hsa-miR-200b	26524	Lats2
			hsa-miR-96	389136	vgll3	hsa-miR-196b	997	CDC34	hsa-miR-182	26575	RGS17
			hsa-miR-618,hsa-miR-802	389206	BEND4	hsa-miR-181a	9991	ROD1	hsa-miR-101,hsa-miR-520d-5p	2662	gdf10
			hsa-miR-183	389337	flj41603				hsa-miR-181d	2664	GDI1
			hsa-miR-623,hsa-miR-671-5p	389432	SAMD5				hsa-miR-141	266727	MDGA1
			hsa-miR-96	3895	Ktn1				hsa-miR-513b	266812	NAP1L5
			hsa-miR-375,hsa-miR-544	389649	C8orf86				hsa-miR-429	2669	gem
			hsa-miR-138,hsa-miR-544	389792	Ier5l				hsa-miR-429,hsa-miR-520d-5p,hsa-miR-548e	267	Amfr
			hsa-miR-330-3p,hsa-miR-544	389799	C9orf171				hsa-miR-760	2671	Gfer
			hsa-miR-138,hsa-miR-582-5p,hsa-miR-618	3899	AFF3				hsa-miR-429	2672	GFI1
			hsa-miR-519d	3909	LAMA3				hsa-miR-513b	2673	GFPT1
			hsa-miR-96	3915	LAMC1				hsa-miR-101,hsa-miR-513b	2674	gfra1
			hsa-miR-449a	392	ARHGAP1				hsa-miR-548e	26747	NUFIP1
			hsa-miR-330-3p	392255	GDF6				hsa-miR-384	2675	GFRA2,LOC100132336
			hsa-miR-96	3936	LCP1				hsa-miR-625	2691	GHRH
			hsa-miR-137	394	ARHGAP5				hsa-miR-141,hsa-miR-148a*,hsa-miR-17	26953	RANBP6
			hsa-miR-375	3945	ldhb				hsa-miR-17	26959	HBP1
			hsa-miR-96	395	ARHGAP6				hsa-miR-137,hsa-miR-17,hsa-miR-520d-5p	26960	NBEA
			hsa-miR-631	3953	LEPR				hsa-miR-101,hsa-miR-148a*	2697	GJA1
			hsa-miR-623	3955	LFNG				hsa-miR-137	26973	CHORDC1,LOC727896
			hsa-miR-425	3976	LIF				hsa-miR-182,hsa-miR-425	26985	AP3M1
			hsa-miR-137,hsa-miR-206,hsa-miR-21,hsa-miR-802	3977	Lifr				hsa-miR-520d-5p	26986	PABPC1,PABPC1P4
			hsa-miR-138,hsa-miR-519d	3984	limk1				hsa-miR-513b	26999	CYFIP2
			hsa-miR-802	3985	LIMK2				hsa-miR-1274b,hsa-miR-141,hsa-miR-182	27	abl2
			hsa-miR-519d	399664	mex3d				hsa-miR-182,hsa-miR-425	2700	GJA3
			hsa-miR-330-3p,hsa-miR-96	399694	Shc4				hsa-miR-520d-5p	27013	C2orf24
			hsa-miR-582-5p	399947	C11orf87				hsa-miR-1183	27020	NPTN
			hsa-miR-449a	40	ACCN1				hsa-miR-382,hsa-miR-520d-5p,hsa-miR-548e	27022	FOXD3
			hsa-miR-544	400120	C13orf36				hsa-miR-101,hsa-miR-384	27032	ATP2C1
			hsa-miR-375	400223	C14orf181				hsa-miR-17	27042	c1orf107
			hsa-miR-375	400360	C15orf54				hsa-miR-637	27044	SND1
			hsa-miR-671-5p	400793	C1orf226				hsa-miR-137,hsa-miR-182,hsa-miR-520d-5p,hsa-miR-944	27065	D4S234E
			hsa-miR-623	4008	Lmo7				hsa-miR-513b	27072	Vps41
			hsa-miR-582-5p	4009	LMX1A				hsa-miR-382,hsa-miR-760	27074	LAMP3
			hsa-miR-544	400961	Paip2b				hsa-miR-101,hsa-miR-130b,hsa-miR-141,hsa-miR-181d,hsa-miR-200b,hsa-miR-520d-5p,hsa-miR-944	27086	FOXP1
			hsa-miR-544,hsa-miR-663,hsa-miR-671-5p	4010	lmx1b				hsa-miR-1182	27087	B3GAT1
			hsa-miR-544	401137	C4orf40				hsa-miR-141	271	ampd2
			hsa-miR-137	401190	RGS7BP				hsa-miR-182	2710	GK,GK3P
			hsa-miR-137,hsa-miR-138,hsa-miR-582-5p	401399	Prrt4				hsa-miR-1182,hsa-miR-130b,hsa-miR-625	27112	FAM155B
			hsa-miR-138,hsa-miR-582-5p,hsa-miR-671-5p,hsa-miR-802,hsa-miR-96	401474	SAMD12				hsa-miR-625	27113	BBC3
			hsa-miR-626,hsa-miR-96	401541	cenpp				hsa-miR-182,hsa-miR-200b,hsa-miR-513b,hsa-miR-548e	27115	Pde7b
			hsa-miR-138,hsa-miR-449a	401548	Snx30				hsa-miR-182,hsa-miR-520d-5p	27123	DKK2
			hsa-miR-425	4017	loxl2				hsa-miR-101,hsa-miR-17,hsa-miR-425,hsa-miR-429,hsa-miR-520d-5p	27125	AFF4
			hsa-miR-571,hsa-miR-671-5p	401720	FIGNL2				hsa-miR-1244	27143	KIAA1274
			hsa-miR-138	402117	VWC2L				hsa-miR-182	27154	BRPF3
			hsa-miR-206	402176	RPL21P44				hsa-miR-182	27173	slc39a1
			hsa-miR-582-5p	402415	XKRX				hsa-miR-483-3p	27183	vps4a
			hsa-miR-137,hsa-miR-138,hsa-miR-330-3p,hsa-miR-671-5p	402665	Iglon5				hsa-miR-760	27185	disc1
			hsa-miR-137,hsa-miR-330-3p,hsa-miR-425	403341	ZBTB34				hsa-miR-17	272	AMPD3
			hsa-miR-623	4036	LRP2				hsa-miR-137,hsa-miR-425	27230	serp1
			hsa-miR-181b	4038	LRP4				hsa-miR-944	27241	BBS9
			hsa-miR-137,hsa-miR-183,hsa-miR-21,hsa-miR-330-3p,hsa-miR-582-5p,hsa-miR-671-5p,hsa-miR-96	4040	LRP6				hsa-miR-17	27242	TNFRSF21
			hsa-miR-375	4041	LRP5				hsa-miR-429	27244	sesn1
			hsa-miR-330-3p	404636	FAM45A				hsa-miR-513b	27248	ERLEC1
			hsa-miR-582-5p	405	ARNT				hsa-miR-141,hsa-miR-181d,hsa-miR-520d-5p	27250	PDCD4
			hsa-miR-582-5p	4065	CD302,Ly75				hsa-miR-1183	27253	PCDH17
			hsa-miR-330-3p	4067	LYN				hsa-miR-137	27254	CSDC2
			hsa-miR-519d,hsa-miR-623	4074	M6PR				hsa-miR-101,hsa-miR-1182,hsa-miR-520d-5p	2729	GCLC
			hsa-miR-330-3p,hsa-miR-618	4076	Caprin1				hsa-miR-210	27292	Dimt1l
			hsa-miR-138	408	ARRB1				hsa-miR-137	27295	PDLIM3
			hsa-miR-138,hsa-miR-330-3p	4082	MARCKS				hsa-miR-425	273	ampH
			hsa-miR-137,hsa-miR-138,hsa-miR-519d,hsa-miR-582-5p	4084	MXD1				hsa-miR-137,hsa-miR-21	27303	RBMS3
			hsa-miR-425	4087	SMAD2				hsa-miR-17	27314	RAB30
			hsa-miR-183,hsa-miR-449a,hsa-miR-544	4089	smad4				hsa-miR-182,hsa-miR-548e	27319	BHLHE22
			hsa-miR-544	4090	Smad5				hsa-miR-182	27324	Tox3
			hsa-miR-519d	4091	SMAD6				hsa-miR-182	27327	TNRC6A
			hsa-miR-330-3p,hsa-miR-519d,hsa-miR-96	4092	SMAD7				hsa-miR-513b	2733	GLE1
			hsa-miR-137,hsa-miR-330-3p,hsa-miR-544,hsa-miR-618,hsa-miR-802	4094	maf				hsa-miR-944	27342	Rabgef1
			hsa-miR-618	4097	MAFG				hsa-let-7b	27343	Poll
			hsa-miR-96	4117	mak				hsa-miR-637	27346	TMEM97
			hsa-miR-137	4124	MAN2A1				hsa-miR-137	27348	Tor1b
			hsa-miR-582-5p,hsa-miR-626	4131	MAP1B				hsa-miR-141	2736	GLI2
			hsa-miR-544	4133	map2				hsa-miR-429,hsa-miR-520d-5p	2737	Gli3
			hsa-miR-137,hsa-miR-330-3p	4139	MARK1				hsa-miR-944	2739	GLO1
			hsa-miR-137	4140	Mark3				hsa-miR-625,hsa-miR-637	2740	GLP1R
			hsa-miR-21	4147	Matn2				hsa-miR-101	2742	Glra2
			hsa-miR-137,hsa-miR-671-5p	4149	MAX				hsa-miR-20b	27430	MAT2B
			hsa-miR-183,hsa-miR-330-3p,hsa-miR-375,hsa-miR-618,hsa-miR-623,hsa-miR-626,hsa-miR-631,hsa-miR-96	4154	Mbnl1				hsa-miR-1244,hsa-miR-513b	27436	eml4
			hsa-miR-544	4155	MBP				hsa-miR-137,hsa-miR-141,hsa-miR-181d,hsa-miR-513b,hsa-miR-548e	2744	GLS
			hsa-miR-519d	4170	mcl1				hsa-miR-200b	27443	CECR2
			hsa-miR-671-5p	4185	ADAM11				hsa-miR-944	27445	PCLO
			hsa-miR-137,hsa-miR-183,hsa-miR-519d,hsa-miR-544,hsa-miR-618,hsa-miR-623,hsa-miR-626,hsa-miR-802,hsa-miR-96	4204	mecp2				hsa-miR-1244	2746	glud1
			hsa-miR-137,hsa-miR-544	4205	MEF2A				hsa-miR-382	2760	gm2a
			hsa-miR-183	4208	MEF2C				hsa-miR-182,hsa-miR-513b	2764	gmfb
			hsa-miR-582-5p,hsa-miR-618,hsa-miR-96	4209	MEF2D				hsa-miR-1244	2768	Gna12
			hsa-miR-21,hsa-miR-375,hsa-miR-582-5p,hsa-miR-623	4211	MEIS1				hsa-miR-1274b,hsa-miR-384,hsa-miR-663b	2771	gnai2
			hsa-miR-582-5p,hsa-miR-623,hsa-miR-626	4212	Meis2				hsa-miR-101,hsa-miR-182,hsa-miR-200b	2773	GNAI3
			hsa-miR-21,hsa-miR-582-5p,hsa-miR-618	4214	MAP3K1				hsa-miR-182,hsa-miR-944	2775	GNAO1
			hsa-miR-93,hsa-miR-96	4215	MAP3K3				hsa-miR-182	2776	GNAQ
			hsa-miR-183	4216	MAP3K4				hsa-miR-137	2779	GNAT1
			hsa-miR-519d,hsa-miR-582-5p	4217	MAP3K5				hsa-miR-101	2782	GNB1
			hsa-miR-96	4238	Mfap3				hsa-miR-141	2788	gng7
			hsa-miR-802	4253	CTAGE4,CTAGE9,Ctage5,LOC220429				hsa-miR-17,hsa-miR-520d-5p,hsa-miR-548e,hsa-miR-663b	2799	GNS
			hsa-miR-802	4254	KITLG				hsa-miR-17,hsa-miR-200b	2800	Golga1
			hsa-miR-618	4281	MID1				hsa-miR-944	2801	GOLGA2
			hsa-miR-137,hsa-miR-582-5p,hsa-miR-802	4286	MITF				hsa-miR-137	2802	GOLGA3
			hsa-miR-519d,hsa-miR-544	4289	MKLN1				hsa-miR-101	2803	golga4
			hsa-miR-375,hsa-miR-671-5p	429	Ascl1				hsa-miR-182	2817	GPC1
			hsa-miR-138	4296	Map3k11				hsa-miR-141	2819	gpD1
			hsa-miR-137,hsa-miR-802	4297	mll				hsa-miR-137,hsa-miR-17	2820	Gpd2
			hsa-miR-375,hsa-miR-519d,hsa-miR-96	4298	MLLT1				hsa-miR-200b	2823	gpm6a
			hsa-miR-138,hsa-miR-519d,hsa-miR-571	4299	AFF1				hsa-miR-760	28232	SLCO3A1
			hsa-miR-449a	4300	MLLT3				hsa-miR-141,hsa-miR-384	2824	GPM6B
			hsa-miR-582-5p	4301	LOC730031,mllt4				hsa-miR-760	2827	GPR3
			hsa-miR-138	4302	MLLT6				hsa-miR-141,hsa-miR-17	2830	GPR6
			hsa-miR-623	4306	NR3C2				hsa-miR-101,hsa-miR-637	283149	BCL9L
			hsa-miR-330-3p	4313	Mmp2				hsa-miR-137	283152	CCDC153
			hsa-miR-519d	431707	LHX8				hsa-miR-137	28316	CDH20
			hsa-miR-671-5p	4325	mmp16				hsa-miR-130b,hsa-miR-17	283209	PGM2L1
			hsa-miR-330-3p	4330	mn1				hsa-miR-637	283229	EFCAB4A
			hsa-miR-582-5p	4335	mnt				hsa-miR-137	283248	RCOR2
			hsa-miR-137	4354	MPP1				hsa-miR-483-3p	283337	ZNF740
			hsa-miR-96	440193	CCDC88C				hsa-miR-101,hsa-miR-1182,hsa-miR-1244,hsa-miR-137,hsa-miR-141,hsa-miR-429,hsa-miR-548e	283373	ankrd52
			hsa-miR-96	440279	Unc13c				hsa-miR-200b,hsa-miR-483-3p,hsa-miR-760	283377	Spryd4
			hsa-miR-671-5p	440574	C1orf151				hsa-miR-513b	283450	c12orf51
			hsa-miR-137	440730	TRIM67				hsa-miR-182,hsa-miR-663b	283455	KSR2
			hsa-miR-96	441027	Tmem150c				hsa-miR-148a*	283459	gatC
			hsa-miR-183	441140					hsa-miR-137,hsa-miR-182,hsa-miR-200b,hsa-miR-20a,hsa-miR-21,hsa-miR-944	283464	GXYLT1
			hsa-miR-425	441478	NRARP				hsa-miR-182	283489	ZNF828
			hsa-miR-138,hsa-miR-183,hsa-miR-631	442117	GALNTL6				hsa-miR-625	283514	SIAH3
			hsa-miR-137,hsa-miR-183	4430	MYO1B				hsa-miR-137,hsa-miR-17	283537	SLC46A3
			hsa-miR-137	444	asph				hsa-miR-181d	283554	GPR137C
			hsa-miR-137,hsa-miR-138,hsa-miR-582-5p,hsa-miR-618,hsa-miR-802	4440	MSI1				hsa-miR-1274b	283659	PRTG
			hsa-miR-137	445815	PALM2,PALM2-AKAP2,akap2				hsa-miR-137	283871	PGP
			hsa-miR-96	4478	msn				hsa-miR-760	283897	C16orf54
			hsa-miR-618	4488	MSX2				hsa-miR-1244	284	ANGPT1
			hsa-miR-544	4515	MTCP1,MTCP1NB				hsa-miR-382	284018	C17orf58
			hsa-miR-137,hsa-miR-519d,hsa-miR-544,hsa-miR-96	4520	MTF1				hsa-miR-520d-5p	284058	KIAA1267
			hsa-miR-544	4548	mtr				hsa-miR-141	284098	Pigw
			hsa-miR-519d,hsa-miR-96	4591	TRIM37				hsa-miR-520d-5p	284129	SLC26A11
			hsa-miR-96	4602	myb				hsa-miR-130b,hsa-miR-182,hsa-miR-21	284273	ZADH2
			hsa-miR-623	4610	Mycl1				hsa-miR-101,hsa-miR-944	284274	C18orf62
			hsa-miR-449a,hsa-miR-582-5p	4613	MYCN				hsa-miR-182	284339	Tmem145
			hsa-miR-519d	4617	MYF5				hsa-miR-20a	284613	CYB561D1
			hsa-miR-330-3p	4628	myh10				hsa-miR-19b	284615	ANKRD34A
			hsa-miR-425,hsa-miR-544,hsa-miR-582-5p,hsa-miR-623,hsa-miR-631,hsa-miR-802	463	ZFHX3				hsa-miR-483-3p	284656	EPHA10
			hsa-miR-137	4641	Myo1C				hsa-miR-137	284716	RIMKLA
			hsa-miR-137,hsa-miR-96	4642	MYO1D				hsa-miR-760	284723	Slc25a34
			hsa-miR-183,hsa-miR-96	4645	LOC392335,LOC441420,MYO5B				hsa-miR-137	2849	Gpr26
			hsa-miR-582-5p	4650	myo9b				hsa-miR-1274b	285016	Fam150b
			hsa-miR-582-5p,hsa-miR-623	4651	Myo10				hsa-miR-483-3p	28511	Nkiras2
			hsa-miR-330-3p	4654	MYOD1				hsa-miR-17	28512	NKIRAS1
			hsa-miR-96	4659	PPP1R12A				hsa-miR-137,hsa-miR-17,hsa-miR-483-3p	285172	FAM126B
			hsa-miR-544	4660	PPP1R12B				hsa-miR-548e	285315	c3orf33
			hsa-miR-137	4665	NAB2				hsa-miR-200b	285343	C3orf23
			hsa-miR-582-5p	4673	NAP1L1				hsa-miR-141	285349	ZNF660
			hsa-miR-519d	4681	Nbl1				hsa-miR-17	285362	sumf1
			hsa-miR-425,hsa-miR-96	4684	Ncam1				hsa-miR-182	285368	PRRT3
			hsa-miR-137	4690	NCK1				hsa-miR-17,hsa-miR-19b,hsa-miR-384	285382	C3orf70
			hsa-miR-618	4693	ndp				hsa-miR-101	285527	FRYL
			hsa-miR-137	4744	NEFH				hsa-miR-137,hsa-miR-182	285590	SH3PXD2B
			hsa-miR-137,hsa-miR-183	4747	NEFL				hsa-miR-137	285613	RELL2
			hsa-miR-626	4756	NEO1				hsa-miR-137	285671	RNF180
			hsa-miR-137,hsa-miR-138	4760	NEUROD1				hsa-miR-17,hsa-miR-425	285704	rgmb
			hsa-miR-137	4761	NEUROD2				hsa-miR-182	285755	PPIL6
			hsa-miR-137,hsa-miR-582-5p,hsa-miR-96	4763	NF1				hsa-miR-1183	286	ank1
			hsa-miR-137	4772	nfatc1				hsa-miR-101,hsa-miR-429	286046	XKR6
			hsa-miR-183,hsa-miR-330-3p	4779	NFE2L1				hsa-miR-760	286148	DPY19L4
			hsa-miR-137,hsa-miR-138,hsa-miR-21,hsa-miR-544,hsa-miR-582-5p,hsa-miR-802	4781	NFIB				hsa-miR-760	286204	CRB2
			hsa-miR-137,hsa-miR-138,hsa-miR-375	4784	nfix				hsa-miR-101,hsa-miR-137,hsa-miR-182	286336	FAM78A
			hsa-miR-137,hsa-miR-544,hsa-miR-618,hsa-miR-631,hsa-miR-802	4801	NFYB				hsa-miR-137,hsa-miR-944	286343	C9orf150
			hsa-miR-137	4802	nfyc				hsa-miR-181d,hsa-miR-200b	286410	ATP11C
			hsa-miR-206	4804	Ngfr				hsa-miR-760	2869	GRK5
			hsa-miR-93	4807	NHLH1				hsa-miR-137,hsa-miR-141,hsa-miR-182,hsa-miR-548e	2870	grk6
			hsa-miR-96	4808	Nhlh2				hsa-miR-1183,hsa-miR-182	288	ANK3
			hsa-miR-582-5p	482	Atp1b2				hsa-miR-137	2882	GPX7
			hsa-miR-330-3p	4820	NKTR				hsa-miR-141,hsa-miR-182	2885	GRB2
			hsa-miR-519d	4821	NKX2-2				hsa-miR-520d-5p	2886	Grb7
			hsa-miR-138	4826	Nnat				hsa-miR-17,hsa-miR-200b	2889	RAPGEF1
			hsa-miR-138,hsa-miR-623	4836	NMT1				hsa-miR-137,hsa-miR-182	2890	GRIA1
			hsa-miR-623	4841	nonO				hsa-miR-1183	2891	GRIA2
			hsa-miR-544	4848	CNOT2				hsa-miR-182	2892	Gria3
			hsa-miR-137,hsa-miR-449a,hsa-miR-582-5p	4851	notch1				hsa-miR-1244,hsa-miR-137,hsa-miR-944	2893	GRIA4
			hsa-miR-375,hsa-miR-449a	4853	Notch2				hsa-miR-182,hsa-miR-513b,hsa-miR-944	2894	GRID1
			hsa-miR-206	4854	NOTCH3				hsa-miR-513b	28951	TRIB2
			hsa-miR-582-5p	4856	NOV				hsa-miR-137	28955	DEXI
			hsa-miR-137,hsa-miR-138,hsa-miR-544,hsa-miR-582-5p,hsa-miR-618,hsa-miR-96	4857	NOVA1				hsa-miR-137,hsa-miR-20a	28962	OSTM1
			hsa-miR-519d	4862	NPAS2				hsa-miR-425,hsa-miR-663b,hsa-miR-760	28964	GIT1
			hsa-miR-544,hsa-miR-582-5p	4863	NPAT				hsa-miR-20a*,hsa-miR-384,hsa-miR-944	28977	MRPL42
			hsa-miR-137	4864	npc1				hsa-miR-200b	28978	TMEM14A
			hsa-miR-544	488	ATP2A2				hsa-miR-520d-5p,hsa-miR-548e	2898	grik2
			hsa-miR-138,hsa-miR-96	4884	NPTX1				hsa-miR-181d,hsa-miR-182	2899	Grik3
			hsa-miR-330-3p,hsa-miR-582-5p	490	ATP2B1				hsa-miR-101,hsa-miR-1274b,hsa-miR-137,hsa-miR-141,hsa-miR-200b,hsa-miR-483-3p,hsa-miR-520d-5p,hsa-miR-944	28996	HIPK2
			hsa-miR-137	4904	ybx1				hsa-miR-137,hsa-miR-182,hsa-miR-944	28999	klf15
			hsa-miR-137,hsa-miR-623	4905	Nsf				hsa-miR-17	29028	ATAD2
			hsa-miR-21	4908	NTF3				hsa-miR-137	2903	GRIN2A
			hsa-miR-181b,hsa-miR-330-3p,hsa-miR-671-5p	491	ATP2B2				hsa-miR-101,hsa-miR-17,hsa-miR-429	29035	C16orf72
			hsa-miR-138,hsa-miR-183,hsa-miR-330-3p,hsa-miR-626,hsa-miR-671-5p	4915	NTRK2				hsa-miR-141	2906	GRIN2D
			hsa-miR-330-3p,hsa-miR-519d,hsa-miR-623	4916	NTRK3				hsa-miR-1182,hsa-miR-17,hsa-miR-513b	29068	zbtb44
			hsa-miR-544	4919	ROR1				hsa-miR-520d-5p	29072	SETD2
			hsa-miR-375	492	Atp2b3				hsa-miR-548e	29079	med4
			hsa-miR-623	4920	ROR2				hsa-miR-17,hsa-miR-520d-5p	2909	GRLF1
			hsa-miR-183,hsa-miR-206	4929	NR4A2				hsa-miR-141,hsa-miR-181d	29094	hspc159
			hsa-miR-183	493	atp2b4				hsa-miR-1182	29103	DNAJC15
			hsa-miR-375	493860	ccdc73				hsa-miR-200b	29109	fhod1
			hsa-miR-582-5p	493869	Gpx8				hsa-miR-200b	29110	Tbk1
			hsa-miR-138	4940	Oas3				hsa-miR-182	29114	TAGLN3
			hsa-miR-330-3p,hsa-miR-623,hsa-miR-631	494470	Rnf165				hsa-miR-17	29116	MYLIP
			hsa-miR-802	4947	Oaz2				hsa-miR-182	29121	Clec2d
			hsa-miR-137,hsa-miR-519d	4978	OPCML				hsa-miR-101,hsa-miR-760	29123	LOC100128265,ankrd11
			hsa-miR-137,hsa-miR-206,hsa-miR-519d,hsa-miR-671-5p	49854	ZNF295				hsa-miR-17	29127	RACGAP1P,racgap1
			hsa-miR-623	4986	oprk1				hsa-miR-1274b	29128	UHRF1
			hsa-miR-631	4987	OPRL1				hsa-miR-182	2915	Grm5
			hsa-miR-137	5010	CLDN11				hsa-miR-944	2917	GRM7
			hsa-miR-663	5013	OTX1				hsa-miR-944	2918	GRM8
			hsa-miR-96	5017	OVOL1				hsa-miR-137	292	SLC25A5,SLC25A5P8
			hsa-miR-631	5029	p2ry2				hsa-miR-520d-5p	2923	PDIA3
			hsa-miR-671-5p	5036	PA2G4,PA2G4P4				hsa-miR-101,hsa-miR-384	2926	Grsf1
			hsa-miR-137	5045	Furin				hsa-miR-520d-5p	2935	GSPT1
			hsa-miR-582-5p,hsa-miR-93	5048	Pafah1b1				hsa-miR-384	2959	Gtf2b
			hsa-miR-137,hsa-miR-330-3p	50484	Rrm2b				hsa-miR-429	2960	GTF2E1
			hsa-miR-138	50488	MINK1				hsa-miR-760	2976	GTF3C2
			hsa-miR-519d	5051	Pafah2				hsa-miR-200b,hsa-miR-200b*,hsa-miR-548e	29761	usp25
			hsa-miR-425	5054	SERPINE1				hsa-miR-182	29767	tmod2
			hsa-miR-138,hsa-miR-582-5p,hsa-miR-93,hsa-miR-96	50650	ARHGEF3				hsa-miR-137	2977	GUCY1A2
			hsa-miR-582-5p	5066	pam				hsa-miR-1182,hsa-miR-1183,hsa-miR-382	29789	Ola1
			hsa-miR-137	5067	CNTN3				hsa-miR-20a	29799	YPEL1
			hsa-miR-138,hsa-miR-544,hsa-miR-96	5069	PAPPA,PAPPAS				hsa-miR-137,hsa-miR-17	29800	ZDHHC1
			hsa-miR-138	50700	Rdh8				hsa-miR-137	29803	REPIN1
			hsa-miR-137	50717	DCAF8				hsa-miR-17,hsa-miR-200b	2982	GUCY1A3
			hsa-miR-330-3p	5076	PAX2				hsa-miR-384,hsa-miR-425	29843	SENP1
			hsa-miR-206	5077	PAX3				hsa-let-7b,hsa-miR-1183	29851	ICOS
			hsa-miR-375,hsa-miR-96	5080	Pax6				hsa-miR-548e,hsa-miR-760	29855	Ubn1
			hsa-miR-671-5p	50809	HP1BP3				hsa-miR-130b,hsa-miR-17,hsa-miR-520d-5p	29883	cnot7
			hsa-miR-137	5082	PDCL				hsa-miR-944	29887	SNX10
			hsa-miR-181b	5083	PAX9				hsa-miR-182	29890	RBM15B
			hsa-miR-137,hsa-miR-802	50862	RNF141				hsa-miR-182	29902	C12orf24
			hsa-miR-618	50863	Ntm				hsa-miR-548e	29904	eef2k
			hsa-miR-96	5089	pbx2				hsa-miR-19b	29922	NME7
			hsa-miR-626	509	Atp5c1				hsa-miR-141	29924	epn1
			hsa-miR-519d,hsa-miR-582-5p	5090	PBX3				hsa-miR-944	29925	gmppb
			hsa-miR-96	5091	Pc				hsa-miR-944	2993	Gypa
			hsa-miR-425	50937	cdon				hsa-miR-425,hsa-miR-625,hsa-miR-637	29954	POMT2
			hsa-miR-183,hsa-miR-375,hsa-miR-544	50940	PDE11A				hsa-miR-101,hsa-miR-182,hsa-miR-760	29956	lass2
			hsa-miR-137	50999	Tmed5				hsa-miR-200b	29959	nrbp1
			hsa-miR-96	5100	PCDH8				hsa-miR-182	29960	FTSJ2
			hsa-miR-96	51009	Derl2				hsa-miR-137	29967	LRP12
			hsa-miR-137,hsa-miR-330-3p,hsa-miR-802	5101	PCDH9				hsa-miR-1244,hsa-miR-19b	29969	MDFIC
			hsa-miR-183	51014	Ticam2,tmed7				hsa-miR-1183,hsa-miR-141,hsa-miR-429,hsa-miR-548e	29970	SCHIP1
			hsa-miR-626	51018	RRP15				hsa-miR-200b*,hsa-miR-425	29979	Ubqln1
			hsa-miR-137,hsa-miR-138	51029	PPPDE1				hsa-miR-200b	29982	nrbf2
			hsa-miR-137,hsa-miR-663	51043	ZBTB7B				hsa-miR-182	29988	SLC2A8
			hsa-miR-519d,hsa-miR-544	51046	ST8SIA3				hsa-miR-513b	29993	Pacsin1
			hsa-miR-21,hsa-miR-582-5p	51050	pi15				hsa-miR-101,hsa-miR-1183,hsa-miR-1274b,hsa-miR-200b,hsa-miR-520d-5p	29994	Baz2b
			hsa-miR-137,hsa-miR-425	51059	fam135b				hsa-miR-101	29998	GLTSCR1
			hsa-miR-626,hsa-miR-671-5p	51086	FPGT,TNNI3K				hsa-miR-382	29999	FSCN3
			hsa-miR-571	51087	YBX2				hsa-miR-483-3p	30000	Tnpo2
			hsa-miR-138	51090	PLLP				hsa-miR-1183	30009	tbx21
			hsa-miR-183	51092	SIDT2				hsa-miR-182	30011	Sh3kbp1
			hsa-miR-330-3p,hsa-miR-425,hsa-miR-96	5110	pcmt1				hsa-miR-760	3006	Hist1h1c
			hsa-miR-96	51105	PHF20L1				hsa-miR-20b	30061	SLC40A1
			hsa-miR-137	51108	METTL9				hsa-miR-760	3007	Hist1h1d
			hsa-miR-138	51111	suv420h1				hsa-miR-760	3008	Hist1h1e
			hsa-miR-519d	51114	Zdhhc9				hsa-miR-760	3009	Hist1h1b
			hsa-miR-96	51119	SBDS,SBDSP1				hsa-miR-760	3012	Hist1h2ab,Hist1h2ae
			hsa-miR-183	51125	GOLGA7				hsa-miR-760	3013	HIST1H3A,HIST1H3B,HIST1H3C,HIST1H3D,HIST1H3E,HIST1H3F,HIST1H3H,HIST1H3J,HIST2H3A,HIST2H3D,Hist1h2ad,Hist1h3i,hist1h3g,hist2h3c
			hsa-miR-330-3p,hsa-miR-375,hsa-miR-582-5p,hsa-miR-96	51141	Insig2				hsa-miR-663b	3014	H2afx
			hsa-miR-582-5p	51143	dync1li1				hsa-miR-760	3018	Hist1h2bb
			hsa-miR-330-3p	51147	Ing4				hsa-miR-101	302	ANXA2,ANXA2P1,ANXA2P3
			hsa-miR-519d	51155	HN1				hsa-miR-137,hsa-miR-483-3p,hsa-miR-548e	3021	H3f3b,LOC440926,LOC644914,LOC728914,h3f3a
			hsa-miR-544	51164	DCTN4				hsa-miR-384	3032	hadhb
			hsa-miR-137	51167	CYB5R4				hsa-miR-17,hsa-miR-20a*	3037	HAS2
			hsa-miR-206	51168	MYO15A				hsa-miR-1274b,hsa-miR-137,hsa-miR-520d-5p	3038	HAS3
			hsa-miR-330-3p	51174	TUBD1				hsa-miR-429	3052	HCCS
			hsa-miR-449a	51176	Lef1				hsa-miR-137	3064	HTT
			hsa-miR-330-3p	51188	SS18L2				hsa-miR-182	3066	HDAC2
			hsa-miR-544	51195	RAPGEFL1				hsa-miR-513b	3067	HDC
			hsa-miR-206	51200	CPA4				hsa-miR-384	3068	hdgf
			hsa-miR-330-3p,hsa-miR-626,hsa-miR-802	51208	cldn18				hsa-miR-425	3069	HDLBP
			hsa-miR-582-5p	51218	glrx5				hsa-miR-944	30811	Hunk
			hsa-miR-544	51228	GLTPP1,gltP				hsa-miR-17	30813	vsx1
			hsa-miR-137,hsa-miR-330-3p	51230	phf20				hsa-miR-17,hsa-miR-520d-5p,hsa-miR-760	30815	ST6GALNAC6
			hsa-miR-138	5126	Pcsk2				hsa-miR-520d-5p	30819	Kcnip2
			hsa-miR-425,hsa-miR-544,hsa-miR-618,hsa-miR-623,hsa-miR-96	51274	KLF3				hsa-miR-182	30837	socs7
			hsa-miR-425	51277	DNAJC27				hsa-miR-200b	30850	CDR2L
			hsa-miR-330-3p	51283	Bfar				hsa-miR-137	3090	HIC1
			hsa-miR-138,hsa-miR-544	51285	RASL12				hsa-miR-20a	3091	HIF1A
			hsa-miR-96	5129	Cdk18				hsa-miR-137,hsa-miR-182,hsa-miR-944	3093	UBE2K
			hsa-miR-449a,hsa-miR-96	51299	NRN1				hsa-miR-944	3096	Hivep1
			hsa-miR-137,hsa-miR-671-5p	51304	ZDHHC3				hsa-miR-483-3p	3097	hivep2
			hsa-miR-96	51307	FAM53C				hsa-miR-137	3101	HK3
			hsa-miR-181b	51312	Slc25a37				hsa-miR-182	311	anxa11
			hsa-miR-138,hsa-miR-425,hsa-miR-802	51317	PHF21A				hsa-miR-101,hsa-miR-141	3110	MNX1
			hsa-miR-582-5p	51322	WAC				hsa-miR-483-5p	3111	HLA-DOA
			hsa-miR-137,hsa-miR-519d	51334	Prr16				hsa-miR-1183,hsa-miR-137,hsa-miR-17,hsa-miR-384,hsa-miR-429	3131	HLF
			hsa-miR-137,hsa-miR-519d	51341	ZBTB7A				hsa-miR-1183,hsa-miR-944	3146	HMGB1,HMGB1L10
			hsa-miR-671-5p	51352	WIT1				hsa-miR-17,hsa-miR-200b,hsa-miR-513b,hsa-miR-520d-5p	3149	HMGB3,LOC646993,LOC729595,LOC729952
			hsa-miR-802	51361	HOOK1				hsa-miR-520d-5p	3150	HMGN1
			hsa-miR-582-5p,hsa-miR-626	51366	LOC730429,UBR5				hsa-miR-513b,hsa-miR-548e	3151	HMGN2,LOC648822,LOC729505,LOC729687
			hsa-miR-137,hsa-miR-582-5p,hsa-miR-623	5141	Pde4a				hsa-miR-141	3157	HMGCS1
			hsa-miR-96	51421	Amotl2				hsa-miR-200b*	3164	NR4A1
			hsa-miR-519d,hsa-miR-582-5p	51429	SNX9				hsa-miR-141	3169	foxa1
			hsa-miR-137,hsa-miR-183,hsa-miR-375,hsa-miR-582-5p	5144	PDE4D				hsa-miR-200b,hsa-miR-944	317	Apaf1
			hsa-miR-330-3p	51440	HPCAL4				hsa-miR-141	3170	FOXA2
			hsa-miR-137,hsa-miR-183	51444	RNF138				hsa-miR-513b,hsa-miR-944	3174	HNF4G
			hsa-miR-137	51454	GULP1				hsa-miR-17	3177	Slc29a2
			hsa-miR-183,hsa-miR-582-5p	51455	REV1				hsa-miR-137	317719	KLHL10
			hsa-miR-330-3p	51465	UBE2J1				hsa-miR-760	317772	HIST2H2AB
			hsa-miR-137	51473	DCDC2				hsa-miR-1274b,hsa-miR-513b,hsa-miR-760	3178	HNRNPA1,HNRNPA1P2,HNRPA1L-2,HNRPA1L3,LOC644037,LOC645691,LOC728643
			hsa-miR-138,hsa-miR-181b	51479	Ankfy1				hsa-miR-1306,hsa-miR-513b,hsa-miR-760,hsa-miR-944	3181	HNRNPA2B1
			hsa-miR-206	51495	ptplad1				hsa-miR-101,hsa-miR-141	3182	Hnrnpab
			hsa-miR-138,hsa-miR-519d	51496	Ctdspl2				hsa-miR-513b	3183	Hnrnpc
			hsa-miR-330-3p,hsa-miR-96	51514	dtl				hsa-miR-1274b,hsa-miR-382,hsa-miR-425,hsa-miR-429,hsa-miR-637	3184	HNRNPD
			hsa-miR-137	51526	C20orf111				hsa-miR-101,hsa-miR-141,hsa-miR-513b,hsa-miR-520d-5p	3185	HNRNPF
			hsa-miR-181b	51527	C14orf129				hsa-miR-1183,hsa-miR-513b	3187	Hnrnph1
			hsa-miR-137,hsa-miR-330-3p	5153	pde1b				hsa-miR-101,hsa-miR-137,hsa-miR-429,hsa-miR-513b,hsa-miR-637	3192	Hnrnpu
			hsa-miR-375	5154	PDGFA				hsa-miR-181d	3198	hoxa1
			hsa-miR-330-3p	51542	VPS54				hsa-miR-760	3199	hoxa2
			hsa-miR-330-3p	51559	NT5DC3				hsa-miR-1274b	3200	HOXA3
			hsa-miR-137	5156	pdgfra				hsa-miR-200b	3202	HOXA5
			hsa-miR-671-5p,hsa-miR-802	51560	rab6b				hsa-miR-520d-5p	3204	HOXA7
			hsa-miR-623	51561	IL23A				hsa-miR-182	3205	HOXA9
			hsa-miR-96	51564	Hdac7				hsa-miR-141	3207	HOXA11
			hsa-miR-425	51566	ARMCX3				hsa-miR-182,hsa-miR-483-3p	321	APBA2
			hsa-miR-137,hsa-miR-330-3p,hsa-miR-582-5p	51582	AZIN1				hsa-miR-20a*	3211	HOXB1
			hsa-miR-582-5p	51585	Pcf11				hsa-miR-1274b	3213	HOXB3
			hsa-miR-623	5159	Pdgfrb				hsa-miR-141,hsa-miR-944	3215	hoxb5
			hsa-miR-137	51592	trim33				hsa-miR-513b	3219	HOXB9
			hsa-miR-137	51605	TRMT6				hsa-miR-425	3222	HOXC5
			hsa-miR-582-5p	51608	GET4				hsa-miR-137	3224	Hoxc8
			hsa-miR-96	51621	KLF13				hsa-miR-141	3229	HOXC13
			hsa-miR-96	51633	OTUD6B				hsa-miR-141,hsa-miR-20a	323	Apbb2
			hsa-miR-183	51646	YPEL5				hsa-miR-130b,hsa-miR-181d	3231	HOXD1
			hsa-miR-375,hsa-miR-519d	51655	rasd1				hsa-miR-137	3236	HOXD10
			hsa-miR-137	51660	Brp44l				hsa-miR-513b,hsa-miR-625	3239	HOXD13
			hsa-miR-375	5170	PDPK1				hsa-miR-1183,hsa-miR-513b,hsa-miR-944	324	APC
			hsa-miR-582-5p,hsa-miR-802	51701	nlk				hsa-miR-548e	326625	MMAB
			hsa-miR-96	51704	Gprc5b				hsa-miR-101,hsa-miR-1183,hsa-miR-1244,hsa-miR-130b,hsa-miR-141,hsa-miR-425,hsa-miR-429,hsa-miR-513b	3267	AGFG1
			hsa-miR-137,hsa-miR-544,hsa-miR-626	51714	LOC100133398,selt				hsa-miR-106b,hsa-miR-141,hsa-miR-425	3268	AGFG2
			hsa-miR-544	5172	slc26a4				hsa-miR-182	3280	hes1
			hsa-miR-330-3p,hsa-miR-519d	51727	CMPK1				hsa-miR-1244,hsa-miR-182	3281	hsbp1
			hsa-miR-137	51742	ARID4B				hsa-miR-382	3306	Hspa2
			hsa-miR-802	51747	LUC7L3				hsa-miR-1244,hsa-miR-17,hsa-miR-200b,hsa-miR-513b	331	XIAP
			hsa-miR-802	51755	CDK12				hsa-miR-429	3313	HSPA9
			hsa-miR-330-3p	51761	ATP8A2				hsa-miR-182,hsa-miR-200b,hsa-miR-520d-5p	3321	igsf3
			hsa-miR-183	51762	RAB8B				hsa-miR-137	3337	DNAJB1
			hsa-miR-137,hsa-miR-330-3p,hsa-miR-425,hsa-miR-544,hsa-miR-96	51776	ZAK				hsa-miR-760	333932	HIST1H3A,HIST1H3B,HIST1H3C,HIST1H3D,HIST1H3E,HIST1H3F,HIST1H3H,HIST1H3J,HIST2H3A,HIST2H3D,Hist1h2ad,Hist1h3i,hist1h3g,hist2h3c
			hsa-miR-425	518	ATP5G3				hsa-miR-101,hsa-miR-200b,hsa-miR-520d-5p	334	aplp2
			hsa-miR-582-5p	51804	Six4				hsa-miR-137,hsa-miR-520d-5p	3340	NDST1
			hsa-miR-330-3p,hsa-miR-449a	51809	Galnt7				hsa-miR-182,hsa-miR-200b,hsa-miR-382	3344	foxn2
			hsa-miR-623	5205	Atp8b1				hsa-miR-137,hsa-miR-384	3358	htr2c
			hsa-miR-582-5p	5208	Pfkfb2				hsa-miR-425	3371	TNC
			hsa-miR-96	5209	pfkfb3				hsa-miR-141	338442	GPR109A,GPR109B
			hsa-miR-137	5210	Pfkfb4				hsa-miR-137	338645	Luzp2
			hsa-miR-183	5217	pfn2				hsa-miR-760	339122	LOC100131426,Rab43
			hsa-miR-138	5218	cdk14				hsa-miR-141,hsa-miR-17,hsa-miR-373,hsa-miR-520d-5p	339287	Msl1
			hsa-miR-582-5p	5223	pgam1				hsa-miR-513b,hsa-miR-520d-5p	339448	C1orf174
			hsa-miR-96	5229	Pggt1b				hsa-miR-137	339451	KLHL17
			hsa-miR-582-5p,hsa-miR-671-5p	523	Atp6v1a				hsa-miR-520d-5p	339479	FAM5C
			hsa-miR-425	5230	PGK1				hsa-miR-182	339745	SPOPL
			hsa-miR-449a	5236	pgm1				hsa-miR-760	339779	C2orf53
			hsa-miR-802	5275	Serpinb13				hsa-miR-513b	3398	ID2
			hsa-miR-802	528	ATP6V1C1				hsa-miR-182	339855	KY
			hsa-miR-96	5286	pik3c2a				hsa-miR-637	339896	GADL1
			hsa-miR-623	5287	PIK3C2B				hsa-miR-101	3400	id4
			hsa-miR-21,hsa-miR-330-3p,hsa-miR-519d	5295	Pik3r1				hsa-miR-520d-5p	340277	c7orf46
			hsa-miR-623	5298	PI4KB				hsa-miR-137	340348	TSPAN33
			hsa-miR-519d	5305	PIP4K2A				hsa-miR-101	340419	rspo2
			hsa-miR-137	5306	pitpna				hsa-miR-137,hsa-miR-548e,hsa-miR-944	340481	ZDHHC21
			hsa-miR-183	5311	Pkd2				hsa-miR-182	340485	Acer2,LOC645978
			hsa-miR-449a,hsa-miR-519d,hsa-miR-582-5p	5316	Pknox1				hsa-miR-182	340529	PABPC1L2A,Pabpc1l2b
			hsa-miR-181b,hsa-miR-183,hsa-miR-330-3p,hsa-miR-519d	5324	PLAG1				hsa-miR-101,hsa-miR-182,hsa-miR-425,hsa-miR-513b,hsa-miR-548e	340533	KIAA2022
			hsa-miR-96	5325	PLAGL1				hsa-miR-101,hsa-miR-1183	340719	NANOS1
			hsa-miR-138,hsa-miR-183,hsa-miR-519d	5326	LOC152845,PLAGL2				hsa-miR-200b,hsa-miR-760	341640	FREM2
			hsa-miR-183	5332	Plcb4				hsa-miR-137,hsa-miR-520d-5p	3417	IDH1
			hsa-miR-137,hsa-miR-138,hsa-miR-623,hsa-miR-626	53335	BCL11A				hsa-miR-200b	341880	Slc35f4
			hsa-miR-519d,hsa-miR-96	53344	CHIC1				hsa-miR-429	3423	ids
			hsa-miR-93	53347	LOC100134052,Ubash3a				hsa-miR-137,hsa-miR-637	342667	STAC2
			hsa-miR-449a,hsa-miR-96	5335	PLCG1				hsa-miR-944	343450	KCNT2
			hsa-miR-96	53405	Clic5				hsa-miR-141	343702	Xkr7
			hsa-miR-449a	5351	PLOD1				hsa-miR-1274b,hsa-miR-944	343990	C2orf55
			hsa-miR-618	5354	PLP1				hsa-miR-137,hsa-miR-141	344148	NCKAP5
			hsa-miR-519d	5357	PLS1				hsa-let-7b	344558	SH3RF3
			hsa-miR-519d,hsa-miR-671-5p	5361	PLXNA1				hsa-miR-384	344657	LRRIQ4
			hsa-miR-137,hsa-miR-330-3p,hsa-miR-582-5p,hsa-miR-671-5p	5362	Plxna2				hsa-miR-548e	344658	SAMD7
			hsa-miR-137	53826	fxyd6				hsa-miR-141	344838	PAQR9
			hsa-miR-618	53834	Fgfrl1				hsa-miR-944	345193	LRIT3
			hsa-miR-671-5p	53838	C11orf24				hsa-miR-200a	3454	IFNAR1
			hsa-miR-544	53842	Cldn22				hsa-miR-1183,hsa-miR-141,hsa-miR-20a,hsa-miR-520d-5p	345557	PLCXD3
			hsa-miR-183,hsa-miR-425,hsa-miR-802	53944	CSNK1G1				hsa-miR-520d-5p	345651	Actbl2
			hsa-miR-330-3p,hsa-miR-519d,hsa-miR-623	5396	PRRX1				hsa-miR-101,hsa-miR-181d	345778	MTX3
			hsa-miR-802	54102	Clic6				hsa-miR-944	346389	Macc1
			hsa-miR-626	54108	Chrac1				hsa-miR-520d-5p	347730	Lrrtm1
			hsa-miR-137,hsa-miR-330-3p	54112	GPR88				hsa-miR-1183,hsa-miR-200b	347731	LRRTM3
			hsa-miR-330-3p,hsa-miR-626	5412	ubl3				hsa-miR-130b,hsa-miR-425,hsa-miR-483-3p,hsa-miR-625	3479	Igf1
			hsa-miR-137	54149	C21orf91				hsa-let-7b,hsa-miR-141,hsa-miR-182,hsa-miR-944	3480	IGF1R
			hsa-miR-626	5420	PODXL				hsa-miR-141	3481	IGF2,INS,INS-IGF2
			hsa-miR-183	54207	Kcnk10				hsa-miR-101,hsa-miR-200b	3482	Igf2r
			hsa-miR-206	5422	polA1				hsa-miR-101,hsa-miR-137,hsa-miR-382	3488	IGFBP5
			hsa-miR-137	5432	Polr2c				hsa-miR-520d-5p	348980	HCN1
			hsa-miR-582-5p	54329	gpr85				hsa-miR-944	349075	ZNF713
			hsa-miR-138,hsa-miR-618,hsa-miR-626	54331	GNG2				hsa-miR-944	3491	cyr61
			hsa-miR-623	54361	WNT4				hsa-miR-101,hsa-miR-17	351	APP
			hsa-miR-330-3p	54386	Terf2ip				hsa-miR-944	353189	SLCO4C1
			hsa-miR-137	54439	RBM27				hsa-miR-663b	353332	KRTAP12-1
			hsa-miR-137,hsa-miR-671-5p	54440	SASH3				hsa-miR-384	353376	Ticam2,tmed7
			hsa-miR-582-5p	54454	atad2b				hsa-miR-520d-5p	3549	IHH
			hsa-miR-137	54457	TAF7L				hsa-miR-200b	3551	IKBKB
			hsa-miR-519d	54462	FAM190B				hsa-miR-181d	3552	Il1a
			hsa-miR-137,hsa-miR-138,hsa-miR-519d,hsa-miR-623	54464	XRN1				hsa-miR-548e	3554	Il1r1
			hsa-miR-519d,hsa-miR-96	54467	ANKIB1				hsa-miR-130b,hsa-miR-17,hsa-miR-520d-5p	3556	il1rap
			hsa-miR-330-3p	54470	Armcx6,LOC653354				hsa-miR-137	357	SHROOM2
			hsa-miR-137,hsa-miR-183	54477	PLEKHA5				hsa-miR-17	3576	IL8
			hsa-miR-519d,hsa-miR-802	54495	TMX3				hsa-miR-137	359	AQP2
			hsa-miR-375	54502	RBM47				hsa-miR-21	3592	IL12A
			hsa-miR-137	54511	HMGCLL1				hsa-miR-548e	3593	IL12B
			hsa-miR-181b	5452	Pou2f2				hsa-miR-760	3597	IL13RA1
			hsa-miR-571	5453	POU3F1				hsa-miR-101,hsa-miR-20a	359948	IRF2BP2
			hsa-miR-138,hsa-miR-519d	54531	Mier2				hsa-miR-182,hsa-miR-425	36	ACADSB
			hsa-miR-519d	54532	usp53				hsa-miR-101,hsa-miR-181d,hsa-miR-182,hsa-miR-513b	360023	Zbtb41
			hsa-miR-544	5454	pou3f2				hsa-miR-106b,hsa-miR-182	3607	Foxk2
			hsa-miR-183	54541	ddit4				hsa-miR-382,hsa-miR-513b,hsa-miR-548e	3609	ilf3
			hsa-miR-544,hsa-miR-96	54545	Mtmr12				hsa-miR-384	361	AQP4
			hsa-miR-137,hsa-miR-181b,hsa-miR-571	54557	SGTB				hsa-miR-137	3613	Impa2
			hsa-miR-138,hsa-miR-181b,hsa-miR-582-5p,hsa-miR-96	54566	EPB41L4B				hsa-miR-944	3622	ING2
			hsa-miR-519d	54583	egln1				hsa-miR-944	3625	Inhbb
			hsa-miR-582-5p,hsa-miR-618	546	Atrx				hsa-miR-137,hsa-miR-181d,hsa-miR-520d-5p,hsa-miR-944	3632	INPP5A
			hsa-miR-582-5p,hsa-miR-96	54619	CCNJ				hsa-miR-182	3638	INSIG1
			hsa-miR-802	54620	fbxl19				hsa-miR-513b	3642	Insm1
			hsa-miR-138,hsa-miR-21,hsa-miR-425,hsa-miR-802	54629	Fam63b				hsa-miR-760	3643	INSR
			hsa-miR-21,hsa-miR-582-5p	5465	PPARA				hsa-miR-1183	3655	itga6
			hsa-miR-137,hsa-miR-519d	54665	RSBN1				hsa-miR-520d-5p	3658	IREB2
			hsa-miR-138	5467	Ppard				hsa-miR-17	3659	Irf1
			hsa-miR-137	54674	lrrn3				hsa-miR-513b	3660	irf2
			hsa-miR-137	54680	ZNHIT6				hsa-miR-520d-5p	3667	IRS1
			hsa-miR-137,hsa-miR-183,hsa-miR-96	5469	med1				hsa-miR-182,hsa-miR-625	3670	Isl1
			hsa-miR-631	547	KIF1A				hsa-miR-101,hsa-miR-1244,hsa-miR-760	3675	ITGA3
			hsa-miR-138	54704	Pdp1				hsa-miR-137	3678	ITGA5
			hsa-miR-449a,hsa-miR-671-5p	54708	MARCH5				hsa-miR-137	3680	ITGA9
			hsa-miR-571	54716	SLC6A20				hsa-miR-1183,hsa-miR-513b	3685	Itgav
			hsa-miR-137,hsa-miR-671-5p,hsa-miR-802	54726	OTUD4				hsa-miR-513b	3690	ITGB3
			hsa-miR-802	54732	tmed9				hsa-miR-101,hsa-miR-1244,hsa-miR-17,hsa-miR-182	3696	ITGB8
			hsa-miR-138	54752	Fndc8				hsa-miR-1244	3705	ITPK1
			hsa-miR-519d	54756	IL17RD				hsa-miR-483-3p,hsa-miR-944	3709	ITPR2
			hsa-miR-519d	5476	CTSA				hsa-miR-200b	3714	JAG2
			hsa-miR-138,hsa-miR-375	54764	ZRANB1				hsa-miR-17	3716	JAK1
			hsa-miR-330-3p	54765	TRIM44				hsa-miR-101	3717	Jak2
			hsa-miR-137,hsa-miR-330-3p	54769	DIRAS2				hsa-miR-182	372	Arcn1
			hsa-miR-96	54776	PPP1R12C				hsa-miR-760	3720	jarid2
			hsa-miR-330-3p	54778	Rnf111				hsa-miR-200b	3725	Jun
			hsa-miR-618	5478	LOC439953,PPIAL3,ppiA				hsa-miR-1274b	3726	junb
			hsa-miR-137,hsa-miR-544	54788	DNAJB12				hsa-miR-137	373	trim23
			hsa-miR-206	5479	ppiB				hsa-miR-101,hsa-miR-137,hsa-miR-21	3736	KCNA1
			hsa-miR-330-3p	54790	TET2				hsa-miR-137	3737	KCNA2
			hsa-miR-544	54793	KCTD9,LOC642513,LOC647013				hsa-miR-944	374	AREG,AREGB
			hsa-miR-183,hsa-miR-375,hsa-miR-425,hsa-miR-449a,hsa-miR-519d,hsa-miR-671-5p	54796	Bnc2				hsa-miR-101	3741	KCNA5
			hsa-miR-183	54800	KLHL24				hsa-miR-760	3742	KCNA6
			hsa-miR-618	54810	GIPC2				hsa-miR-17	374403	Tbc1d10c
			hsa-miR-137,hsa-miR-183,hsa-miR-519d,hsa-miR-582-5p	54813	KLHL28				hsa-miR-137,hsa-miR-548e,hsa-miR-663b	3746	Kcnc1
			hsa-miR-138,hsa-miR-544	54815	GATAD2A				hsa-miR-637,hsa-miR-944	374864	C18orf34
			hsa-miR-137	54823	C1orf26				hsa-let-7b,hsa-miR-760	3749	KCNC4
			hsa-miR-21	54829	aspn				hsa-miR-101,hsa-miR-130b	374986	fam73a
			hsa-miR-519d	54832	Vps13c				hsa-miR-548e	375	Arf1
			hsa-miR-137	54838	C10orf26				hsa-miR-137	3750	KCND1
			hsa-miR-802	54841	BIVM				hsa-miR-137	375056	MIA3
			hsa-miR-571,hsa-miR-582-5p	54842	MFSD6				hsa-miR-137	3751	KCND2
			hsa-miR-582-5p	54845	Esrp1				hsa-miR-1182,hsa-miR-1274b,hsa-miR-760	375323	LHFPL4
			hsa-miR-330-3p	54848	FLJ20184				hsa-miR-548e	375341	C3orf62
			hsa-miR-138,hsa-miR-626	54853	Wdr55				hsa-miR-130b,hsa-miR-200a	375346	TMEM110,mustn1
			hsa-miR-206,hsa-miR-330-3p	54855	FAM46C				hsa-miR-382	375612	LHFPL3
			hsa-miR-137	54861	Snrk				hsa-miR-137	375704	ENHO
			hsa-miR-137,hsa-miR-206	54874	fnbp1l				hsa-miR-182	375743	PTAR1
			hsa-miR-330-3p	54875	Cntln				hsa-miR-520d-5p	375748	c9orf102
			hsa-miR-137,hsa-miR-671-5p	54877	ZCCHC2				hsa-miR-520d-5p	375790	AGRN
			hsa-miR-183	54878	Dpp8				hsa-miR-141	3759	KCNJ2
			hsa-miR-138	54887	UHRF1BP1				hsa-miR-137,hsa-miR-548e	3760	KCNJ3
			hsa-miR-330-3p,hsa-miR-623	54891	INO80D				hsa-miR-101	376267	RAB15
			hsa-miR-181b	54894	RNF43				hsa-miR-637	3765	Kcnj9
			hsa-miR-375	54897	CASZ1				hsa-miR-181d	3766	kcnj10
			hsa-miR-137	54898	Elovl2				hsa-miR-101,hsa-miR-137,hsa-miR-182,hsa-miR-200b,hsa-miR-425,hsa-miR-520d-5p	376940	ZC3H6
			hsa-miR-138	54904	WHSC1L1				hsa-miR-182	3770	KCNJ14
			hsa-miR-138	54910	SEMA4C				hsa-miR-637	3777	KCNK3
			hsa-miR-802	54915	YTHDF1				hsa-miR-1244,hsa-miR-513b,hsa-miR-760	3778	KCNMA1
			hsa-miR-137	54920	dus2l				hsa-miR-182	378	ARF4
			hsa-miR-571	54921	chtf8				hsa-miR-182	3782	KCNN3
			hsa-miR-137	54922	Rasip1				hsa-miR-520d-5p	3796	KIF2A
			hsa-miR-138	54926	ube2r2				hsa-miR-637	3797	KIF3C
			hsa-miR-138,hsa-miR-425,hsa-miR-802	54928	IMPAD1				hsa-miR-17	3798	Kif5a
			hsa-miR-137	54936	adprhl2				hsa-miR-1183	3800	KIF5C
			hsa-miR-330-3p	54940	ociad1				hsa-miR-137	3814	KISS1
[truncated: 2,752 more rows]
