# Supplementary material for: Identification of novel microRNA regulatory pathways associated with heterogeneous prostate cancer
Source: BMC Syst Biol. 2013 Oct 16;7(Suppl 3):S6. doi: 10.1186/1752-0509-7-S3-S6 (PMC3852103; doi:10.1186/1752-0509-7-S3-S6)
Supplement: Additional file 3 — Enriched GO terms with P-value and FDR. Gene list was generated by extraction of target genes from at least 3 datasets. (FDR < 0.001) [file 1752-0509-7-S3-S6-S3.xls]

## Sheet: Sheet1
Additional file 3 - Enriched GO terms with P-value and FDR. Gene list was generated by extraction of target genes from at least 3 datasets. (FDR < 0.001)
Category	Term	P-value	FDR
GOTERM_BP_FAT	transcription	2.38e-16	3.89e-13
GOTERM_BP_FAT	regulation of transcription	4.24e-16	7.88e-13
GOTERM_MF_FAT	transcription regulator activity	1.7e-15	2.53e-12
GOTERM_BP_FAT	regulation of transcription from RNA polymerase II promoter	3.21e-15	5.71e-12
GOTERM_BP_FAT	negative regulation of gene expression	5.72e-14	1.01e-10
GOTERM_MF_FAT	DNA binding	9.34e-13	1.42e-09
GOTERM_BP_FAT	regulation of RNA metabolic process	8.66e-12	1.53e-08
GOTERM_BP_FAT	negative regulation of transcription	2e-11	3.55e-08
GOTERM_BP_FAT	negative regulation of transcription, DNA-dependent	2.43e-11	4.31e-08
GOTERM_BP_FAT	positive regulation of transcription, DNA-dependent	3.41e-11	6.04e-08
GOTERM_BP_FAT	negative regulation of RNA metabolic process	4.55e-11	8.06e-08
GOTERM_BP_FAT	positive regulation of RNA metabolic process	4.83e-11	8.56e-08
GOTERM_BP_FAT	negative regulation of macromolecule biosynthetic process	6.75e-11	1.2e-07
GOTERM_BP_FAT	regulation of transcription, DNA-dependent	8.93e-11	1.58e-07
GOTERM_BP_FAT	negative regulation of cellular biosynthetic process	2.02e-10	3.57e-07
GOTERM_BP_FAT	positive regulation of transcription	2.54e-10	4.5e-07
GOTERM_MF_FAT	transcription factor activity	2.55e-10	3.88e-07
GOTERM_BP_FAT	positive regulation of gene expression	3.46e-10	6.12e-07
GOTERM_BP_FAT	positive regulation of nucleobase, nucleoside, nucleotide and nucleic acid metabolic process	4.57e-10	8.09e-07
GOTERM_BP_FAT	negative regulation of biosynthetic process	4.97e-10	8.81e-07
GOTERM_BP_FAT	positive regulation of macromolecule biosynthetic process	5.89e-10	1.04e-06
GOTERM_BP_FAT	negative regulation of nucleobase, nucleoside, nucleotide and nucleic acid metabolic process	6.19e-10	1.1e-06
GOTERM_BP_FAT	positive regulation of transcription from RNA polymerase II promoter	1.07e-09	1.89e-06
GOTERM_BP_FAT	negative regulation of nitrogen compound metabolic process	1.08e-09	1.91e-06
GOTERM_BP_FAT	positive regulation of macromolecule metabolic process	1.19e-09	2.12e-06
GOTERM_BP_FAT	negative regulation of macromolecule metabolic process	1.32e-09	2.33e-06
GOTERM_BP_FAT	positive regulation of nitrogen compound metabolic process	1.8e-09	3.19e-06
GOTERM_BP_FAT	positive regulation of cellular biosynthetic process	1.87e-09	3.32e-06
GOTERM_MF_FAT	zinc ion binding	3.44e-09	5.23e-06
GOTERM_BP_FAT	positive regulation of biosynthetic process	3.56e-09	6.3e-06
GOTERM_MF_FAT	transcription repressor activity	7.52e-09	1.14e-05
GOTERM_MF_FAT	transcription activator activity	2.29e-08	3.47e-05
GOTERM_CC_FAT	nuclear lumen	5.7e-08	8.02e-05
GOTERM_MF_FAT	sequence-specific DNA binding	9.68e-08	0.000147
GOTERM_BP_FAT	negative regulation of transcription from RNA polymerase II promoter	9.8e-08	0.000174
GOTERM_MF_FAT	transcription cofactor activity	1.73e-07	0.000263
GOTERM_MF_FAT	transition metal ion binding	2.4e-07	0.000365
GOTERM_CC_FAT	nucleoplasm part	4.33e-07	0.000609
