# Supplementary material for: Identification of novel microRNA regulatory pathways associated with heterogeneous prostate cancer
Source: BMC Syst Biol. 2013 Oct 16;7(Suppl 3):S6. doi: 10.1186/1752-0509-7-S3-S6 (PMC3852103; doi:10.1186/1752-0509-7-S3-S6)
Supplement: Additional file 4 — Enriched KEGG pathways with P-value. Gene list was generated by extraction of targeting genes from at least 3 datasets. (P-value < 0.001) [file 1752-0509-7-S3-S6-S4.xls]

## Sheet: Sheet1
Additional file 4 - Enriched KEGG pathways with P-value. Gene list was generated by extraction of targeting genes from at least 3 datasets. (P-value < 0.001)
Category	Term	P-value
KEGG_PATHWAY	Neurotrophin signaling pathway	3.1e-07
KEGG_PATHWAY	Colorectal cancer	1.38e-06
KEGG_PATHWAY	Glioma	1.87e-06
KEGG_PATHWAY	Pathways in cancer	6.85e-06
KEGG_PATHWAY	Chronic myeloid leukemia	2.1e-05
KEGG_PATHWAY	mTOR signaling pathway	2.11e-05
KEGG_PATHWAY	Long-term potentiation	2.51e-05
KEGG_PATHWAY	Prostate cancer	5.29e-05
KEGG_PATHWAY	Axon guidance	8.6e-05
KEGG_PATHWAY	Endometrial cancer	0.000103
KEGG_PATHWAY	ErbB signaling pathway	0.000141
KEGG_PATHWAY	Non-small cell lung cancer	0.000151
KEGG_PATHWAY	Focal adhesion	0.000261
KEGG_PATHWAY	MAPK signaling pathway	0.000273
KEGG_PATHWAY	Wnt signaling pathway	0.00031
KEGG_PATHWAY	Insulin signaling pathway	0.000465
