# Supplementary material for: Identification of novel microRNA regulatory pathways associated with heterogeneous prostate cancer
Source: BMC Syst Biol. 2013 Oct 16;7(Suppl 3):S6. doi: 10.1186/1752-0509-7-S3-S6 (PMC3852103; doi:10.1186/1752-0509-7-S3-S6)
Supplement: Additional file 5 — Enriched GeneGO pathways with P-value. Gene list was generated by extraction of targeting genes from at least 3 datasets. (FDR<0.001) [file 1752-0509-7-S3-S6-S5.xls]

## Sheet: Sheet1
Additional file 5 - Enriched GeneGO pathways with P-value. Gene list was generated by extraction of target genes from at least 3 datasets. (FDR<0.001)
Category	Term	P-value
Development	Ligand-independent activation of ESR1 and ESR2 * **	1.16e-10
Development	Role of HDAC and calcium/calmodulin-dependent kinase (CaMK) in control of skeletal myogenesis *	2.04e-10
Development	Neurotrophin family signaling *	2.31e-10
Development	Membrane-bound ESR1: interaction with growth factors signaling * **	1.38e-09
Translation	Regulation of EIF2 activity	2.07e-09
Translation	Insulin regulation of translation *	5.82e-09
Development	IGF-1 receptor signaling	8.57e-09
Transcription	Receptor-mediated HIF regulation *	2.45e-08
Immune response	IL-15 signaling	2.64e-08
Development	PIP3 signaling in cardiac myocytes *	2.67e-08
Signal transduction	Activin A signaling *	3.72e-08
Apoptosis and survival	BAD phosphorylation * **	6.21e-08
Neurophysiological process	NMDA-dependent postsynaptic long-term potentiation in CA1 hippocampal neurons	9.92e-08
G-protein signaling	Proinsulin C-peptide signaling *	1e-07
Development	Thrombopoietin-regulated cell processes *	1.45e-07
Signal transduction	PTEN pathway *	1.89e-07
Apoptosis and survival	Anti-apoptotic action of membrane-bound ESR1 * **	1.93e-07
Cardiac Hypertrophy	NF-AT signaling in Cardiac Hypertrophy *	2.41e-07
Transcription	CREB pathway *	2.44e-07
Regulation of lipid metabolism	Insulin signaling:generic cascades *	2.44e-07
Regulation of lipid metabolism	Insulin regulation of glycogen metabolism *	2.57e-07
Development	Melanocyte development and pigmentation	4.01e-07
Signal transduction	IP3 signaling *	4.01e-07
Cytoskeleton remodeling	TGF, WNT and cytoskeletal remodeling *	4.46e-07
Development	GM-CSF signaling	5.08e-07
Development	TGF-beta receptor signaling *	5.08e-07
Immune response	IL-13 signaling via PI3K-ERK	5.08e-07
Immune response	Gastrin in inflammatory response	5.26e-07
Cytoskeleton remodeling	Role of Activin A in cytoskeleton remodeling	5.67e-07
Development	Gastrin in cell growth and proliferation	9.06e-07
Reproduction	GnRH signaling	9.11e-07
Development	Mu-type opioid receptor regulation of proliferation *	9.55e-07
Development	Flt3 signaling *	9.85e-07
Development	Endothelin-1/EDNRA signaling * **	1e-06
Development	EGFR signaling pathway * **	1.1e-06
Development	FGFR signaling pathway *	1.24e-06
Immune response	IFN gamma signaling pathway *	1.24e-06
Muscle contraction	Regulation of eNOS activity in endothelial cells	1.33e-06
Development	Endothelin-1/EDNRA transactivation of EGFR * **	1.59e-06
Immune response	IL-4 - antiapoptotic action *	1.84e-06
Cell cycle	Regulation of G1/S transition (part 1) *	1.86e-06
Development	PDGF signaling via MAPK cascades *	2e-06
Development	ERBB-family signaling *	2.41e-06
Development	HGF-dependent inhibition of TGF-beta-induced EMT	3.36e-06
Apoptosis and survival	HTR1A signaling *	3.85e-06
Apoptosis and survival	Apoptotic Activin A signaling *	4.07e-06
Development	Thyroliberin signaling	4.87e-06
Development	Alpha-2 adrenergic receptor activation of ERK *	5.82e-06
Signal transduction	Erk Interactions: Inhibition of Erk *	5.84e-06
Apoptosis and survival	Role of CDK5 in neuronal death and survival *	5.84e-06
Immune response	IL-7 signaling in B lymphocytes	6.28e-06
Development	Angiotensin signaling via PYK2 * **	6.28e-06
Apoptosis and survival	Anti-apoptotic action of Gastrin	6.28e-06
Translation	Regulation of EIF4F activity	7.05e-06
Transcription	Androgen Receptor nuclear signaling *	9.71e-06
Development	Ligand-dependent activation of the ESR1/AP-1 pathway *	9.87e-06
Development	G-Proteins mediated regulation MAPK-ERK signaling	1.2e-05
Development	MAG-dependent inhibition of neurite outgrowth *	1.24e-05
Immune response	Delta-type opioid receptor signaling in T-cells *	1.4e-05
Apoptosis and survival	Ceramides signaling pathway	1.57e-05
Transcription	Role of heterochromatin protein 1 (HP1) family in transcriptional silencing	1.74e-05
Development	Prolactin receptor signaling *	1.75e-05
Transcription	Ligand-dependent activation of the ESR1/SP pathway *	1.84e-05
Development	EGFR signaling via PIP3 *	2.42e-05
Translation	Non-genomic (rapid) action of Androgen Receptor	2.45e-05
Reproduction	Progesterone-mediated oocyte maturation	2.45e-05
Immune response	Function of MEF2 in T lymphocytes *	2.61e-05
Development	EDNRB signaling *	2.61e-05
Transcription	PPAR Pathway *	2.89e-05
Development	Dopamine D2 receptor transactivation of EGFR *	3.29e-05
Signal transduction	Activation of PKC via G-Protein coupled receptor *	3.74e-05
Development	EGFR signaling via small GTPases *	3.93e-05
Cell cycle	ESR1 regulation of G1/S transition *	3.93e-05
Transport	Macropinocytosis regulation by growth factors	3.95e-05
Cell cycle	Influence of Ras and Rho proteins on G1/S Transition	4.44e-05
Signal transduction	AKT signaling * **	4.54e-05
Development	A2A receptor signaling *	4.54e-05
Development	Regulation of epithelial-to-mesenchymal transition (EMT)	4.6e-05
	Membrane-bound ESR1: interaction with G-proteins signaling *	5.26e-05
Cell cycle	Regulation of G1/S transition (part 2) *	5.83e-05
Cytoskeleton remodeling	Cytoskeleton remodeling *	5.99e-05
Development	EPO-induced Jak-STAT pathway *	6.2e-05
Apoptosis and survival	NO synthesis and signaling	6.2e-05
Immune response	Fc epsilon RI pathway *	6.2e-05
Muscle contraction	ACM regulation of smooth muscle contraction *	7.28e-05
Development	SSTR2 in regulation of cell proliferation	7.69e-05
Development	WNT5A signaling	7.96e-05
Cytoskeleton remodeling	FAK signaling * **	8.51e-05
G-protein signaling	G-Protein alpha-12 signaling pathway *	9.47e-05
Development	HGF signaling pathway *	9.5e-05
	Regulation of CFTR activity (norm and CF) *	9.92e-05
Immune response	TREM1 signaling pathway *	0.000115
Immune response	IL-7 signaling in T lymphocytes	0.000116
Immune response	CD137 signaling in immune cell	0.000125
Immune response	IL-2 activation and signaling pathway *	0.000133
Development	A3 receptor signaling *	0.000133
Development	PACAP signaling in neural cells	0.000141
Neurophysiological process	Corticoliberin signaling via CRHR1	0.000157
Development	A2B receptor: action via G-protein alpha s * **	0.000157
* Pathways also enriched in the result of Wang, Y., et al., 67 altogether.
**Pathways shared with the set of top 15 GeneGO pathways by Wang, Y., et al., 11 altogether.
