# Supplementary material for: Identification of novel microRNA regulatory pathways associated with heterogeneous prostate cancer
Source: BMC Syst Biol. 2013 Oct 16;7(Suppl 3):S6. doi: 10.1186/1752-0509-7-S3-S6 (PMC3852103; doi:10.1186/1752-0509-7-S3-S6)
Supplement: Additional file 6 — Citation counts of corresponding genes of each potential GeneGO pathway. Citation count was calculated by searching PubMed in the fields of title and abstract, this may change with the update of PubMed. [file 1752-0509-7-S3-S6-S6.xls]

## Sheet: Sheet1
Additional file 6 - Citation counts of corresponding genes of each potential GeneGO pathway. Citation count was calculated by searching PubMed in the fields of title and abstract, and this may change with the update of PubMed.
Pathways	Genes	PubMed Citaion Counts		Pathways	Genes	PubMed Citaion Counts
Ligand-independent activation of ESR1 and ESR2	AKT2			IL-15 signaling	AKT2
	CCND1				BCL2	92
	CREBBP	2			EIF4E	15
	ESR1	25			ETS1	6
	IGF1	43			MAP2K1
	IGF1R	14			MAP2K4	2
	MAP2K1				MAP3K1
	MAPK1	3			MAPK1	3
	NCOA1	3			MCL1
	NCOA2	8			PDPK1
	PDPK1				PIK3R1	5
	PIK3R1	5			PLCB1
	PIK3R3	2			PRKCE	2
	RPS6KA1				SOS1	3
	SOS1	3			SOS2
	SOS2			PIP3 signaling in cardiac myocytes	AKT2
Role of HDAC and calcium_calmodulin-dependent kinase (CaMK) in control of skeletal myogenesis	AKT2				CCND1
	CACNA1C				CCND2	8
	CALM1				FOXO3	6
	CALM3				GNG12
	CARM1	7			IGF1	43
	HDAC4	5			IGF1R	14
	IGF1	43			INSR	4
	IGF1R	14			PARD6B
	KAT2B				PDPK1
	MAP3K3				PIK3R1	5
	MEF2D				PIK3R3	2
	NCOA2	8			PTEN	550
	PDPK1				RPS6KA1
	PIK3R1	5			RPS6KA3
	PIK3R3	2			SOS1	3
	PPP3CA				SOS2
	PPP3R1				TSC1	6
Neurotrophin family signaling	AKT2			Activin A signaling regulation	ACVR1B
	BDNF	13			ACVR2A
	ELK1	6			ACVR2B
	MAP2K1				CREBBP	2
	MAP3K1				DLX1
	MAPK1	3			H3F3B
	NGFR	7			LEMD3
	NTRK2	3			MECOM
	NTRK3	5			SMAD2	33
	PIK3R1	5			SMAD7	13
	PIK3R3	2			TGFBR3
	PTPN11	2		NMDA-dependent postsynaptic long-term potentiation in CA1 hippocampal neurons	ADCY1
	SORT1				AKT2
	SOS1	3			BDNF	13
	SOS2				CALM1
	XIAP	78			CALM3
Membrane-bound ESR1- interaction with growth factors signaling	AKT2				CAMK2G
	CCND1				EIF4E	15
	CREBBP	2			GRIA2
	ELK1	6			GRIA3
	ESR1	25			GRIA4
	IGF1R	14			MAP2K1
	MAP2K1				MAPK1	3
	MAPK1	3			PDPK1
	NCOA1	3			PIK3R1	5
	PDPK1				PLCB1
	PIK3R1	5			PRKG1	2
	PIK3R3	2			RPS6KA1
	RPS6KA1				RPS6KA3
	SOS1	3			RYR2
	SOS2				SOS1	3
Regulation of EIF2 activity	AKT2				SOS2
	CBL	7		Thrombopoietin-regulated cell processes	AKT2
	CSNK1G1				CBL	7
	CSNK1G3				CCND1
	DYRK1A				ELK1	6
	DYRK2				FOXO1	19
	INSR	4			IRS2	3
	IRS2	3			MAP2K1
	MAP2K1				MAPK1	3
	MAPK1	3			PDPK1
	PDPK1				PIK3R1	5
	PIK3R1	5			PIK3R3	2
	PIK3R3	2			RPS6KA3
	PPP1CB				SOS1	3
	SOS1	3			SOS2
	SOS2
Receptor-mediated HIF regulation	AKT2
	EIF4E	15
	IGF1	43
	IGF1R	14
	INSR	4
	IRS2	3
	MAP2K1
	MAPK1	3
	PDPK1
	PIK3R1	5
	PIK3R3	2
	PTEN	550
	SOS1	3
	SOS2
